# Supplementary material for: Reclassification of VUS in BRCA1 and BRCA2 using the new BRCA1/BRCA2 ENIGMA track set demonstrates the superiority of ClinGen ENIGMA Expert Panel specifications over the standard ACMG/AMP classification system
Source: Genet Med Open. 2025 Jan 7;3:101961. doi: 10.1016/j.gimo.2024.101961 (PMC11869971; doi:10.1016/j.gimo.2024.101961)
Supplement: Supplementary Material [file mmc1.xlsx]

## Sheet: Tabelle1
# Job ID:aeb73e04-670c-43e8-a2d9-d69912614c6e
# Metadata: variantvalidator_version: 2.2.1.dev341+g0388933, variantvalidator_hgvs_version: 2.2.0, vvta_version: vvta_2023_05, vvseqrepo_db: VV_SR_2023_05/master, vvdb_version: vvdb_2023_8, options: transcript|genomic|protein|refseqgene|lrg|vcf|gene_info|tx_name|alt_loci
Input	Warnings	Select transcript	HGVS_transcript	HGVS_intronic_chr_context	HGVS_intronic_rsg_context	HGVS_RefSeqGene	HGVS_LRG	HGVS_LRG_transcript	HGVS_Predicted_Protein	HGVS_Genomic_GRCh37	HGVS_Genomic_GRCh38	GRCh37_CHR	GRCh37_POS	GRCh37_ID	GRCh37_REF	GRCh37_ALT	GRCh38_CHR	GRCh38_POS	GRCh38_ID	GRCh38_REF	GRCh38_ALT	Gene_Symbol	HGNC_Gene_ID	Transcript_description	Alt_genomic_loci
NM_007294.4:c.*39G>A		MANE	NM_007294.4:c.*39G>A						NP_009225.1:p.?	NC_000017.10:g.41197656C>T	NC_000017.11:g.43045639C>T	17	41197656	.	C	T	17	43045639	.	C	T	BRCA1	HGNC:1100	Homo sapiens BRCA1 DNA repair associated (BRCA1), transcript variant 1, mRNA
NM_000059.4:c.10054C>G		MANE	NM_000059.4:c.10054C>G						NP_000050.3:p.(Leu3352Val)	NC_000013.10:g.32972704C>G	NC_000013.11:g.32398567C>G	13	32972704	.	C	G	13	32398567	.	C	G	BRCA2	HGNC:1101	Homo sapiens BRCA2 DNA repair associated (BRCA2), transcript variant 1, mRNA
NM_000059.4:c.10072G>A		MANE	NM_000059.4:c.10072G>A						NP_000050.3:p.(Gly3358Arg)	NC_000013.10:g.32972722G>A	NC_000013.11:g.32398585G>A	13	32972722	.	G	A	13	32398585	.	G	A	BRCA2	HGNC:1101	Homo sapiens BRCA2 DNA repair associated (BRCA2), transcript variant 1, mRNA
NM_007294.4:c.1099A>G		MANE	NM_007294.4:c.1099A>G						NP_009225.1:p.(Thr367Ala)	NC_000017.10:g.41246449T>C	NC_000017.11:g.43094432T>C	17	41246449	.	T	C	17	43094432	.	T	C	BRCA1	HGNC:1100	Homo sapiens BRCA1 DNA repair associated (BRCA1), transcript variant 1, mRNA
NM_000059.4:c.1117C>A		MANE	NM_000059.4:c.1117C>A						NP_000050.3:p.(Gln373Lys)	NC_000013.10:g.32906732C>A	NC_000013.11:g.32332595C>A	13	32906732	.	C	A	13	32332595	.	C	A	BRCA2	HGNC:1101	Homo sapiens BRCA2 DNA repair associated (BRCA2), transcript variant 1, mRNA
NM_007294.4:c.1119A>G		MANE	NM_007294.4:c.1119A>G						NP_009225.1:p.(Ile373Met)	NC_000017.10:g.41246429T>C	NC_000017.11:g.43094412T>C	17	41246429	.	T	C	17	43094412	.	T	C	BRCA1	HGNC:1100	Homo sapiens BRCA1 DNA repair associated (BRCA1), transcript variant 1, mRNA
NM_000059.4:c.1124C>T		MANE	NM_000059.4:c.1124C>T						NP_000050.3:p.(Pro375Leu)	NC_000013.10:g.32906739C>T	NC_000013.11:g.32332602C>T	13	32906739	.	C	T	13	32332602	.	C	T	BRCA2	HGNC:1101	Homo sapiens BRCA2 DNA repair associated (BRCA2), transcript variant 1, mRNA
NM_000059.4:c.1159G>T		MANE	NM_000059.4:c.1159G>T						NP_000050.3:p.(Val387Phe)	NC_000013.10:g.32906774G>T	NC_000013.11:g.32332637G>T	13	32906774	.	G	T	13	32332637	.	G	T	BRCA2	HGNC:1101	Homo sapiens BRCA2 DNA repair associated (BRCA2), transcript variant 1, mRNA
NM_007294.4:c.1232A>T		MANE	NM_007294.4:c.1232A>T						NP_009225.1:p.(Asp411Val)	NC_000017.10:g.41246316T>A	NC_000017.11:g.43094299T>A	17	41246316	.	T	A	17	43094299	.	T	A	BRCA1	HGNC:1100	Homo sapiens BRCA1 DNA repair associated (BRCA1), transcript variant 1, mRNA
NM_007294.4:c.1441C>G		MANE	NM_007294.4:c.1441C>G						NP_009225.1:p.(Leu481Val)	NC_000017.10:g.41246107G>C	NC_000017.11:g.43094090G>C	17	41246107	.	G	C	17	43094090	.	G	C	BRCA1	HGNC:1100	Homo sapiens BRCA1 DNA repair associated (BRCA1), transcript variant 1, mRNA
NM_000059.4:c.179A>G		MANE	NM_000059.4:c.179A>G						NP_000050.3:p.(Asn60Ser)	NC_000013.10:g.32893325A>G	NC_000013.11:g.32319188A>G	13	32893325	.	A	G	13	32319188	.	A	G	BRCA2	HGNC:1101	Homo sapiens BRCA2 DNA repair associated (BRCA2), transcript variant 1, mRNA
NM_007294.4:c.1824_1826del		MANE	NM_007294.4:c.1824_1826del						NP_009225.1:p.(Lys608del)	NC_000017.10:g.41245724_41245726del	NC_000017.11:g.43093707_43093709del	17	41245721	.	ATTC	A	17	43093704	.	ATTC	A	BRCA1	HGNC:1100	Homo sapiens BRCA1 DNA repair associated (BRCA1), transcript variant 1, mRNA
NM_000059.4:c.1942T>A		MANE	NM_000059.4:c.1942T>A						NP_000050.3:p.(Ser648Thr)	NC_000013.10:g.32910434T>A	NC_000013.11:g.32336297T>A	13	32910434	.	T	A	13	32336297	.	T	A	BRCA2	HGNC:1101	Homo sapiens BRCA2 DNA repair associated (BRCA2), transcript variant 1, mRNA
NM_000059.4:c.2024C>G		MANE	NM_000059.4:c.2024C>G						NP_000050.3:p.(Thr675Arg)	NC_000013.10:g.32910516C>G	NC_000013.11:g.32336379C>G	13	32910516	.	C	G	13	32336379	.	C	G	BRCA2	HGNC:1101	Homo sapiens BRCA2 DNA repair associated (BRCA2), transcript variant 1, mRNA
NM_007294.4:c.2069A>G		MANE	NM_007294.4:c.2069A>G						NP_009225.1:p.(Lys690Arg)	NC_000017.10:g.41245479T>C	NC_000017.11:g.43093462T>C	17	41245479	.	T	C	17	43093462	.	T	C	BRCA1	HGNC:1100	Homo sapiens BRCA1 DNA repair associated (BRCA1), transcript variant 1, mRNA
NM_007294.4:c.2079C>G		MANE	NM_007294.4:c.2079C>G						NP_009225.1:p.(Asp693Glu)	NC_000017.10:g.41245469G>C	NC_000017.11:g.43093452G>C	17	41245469	.	G	C	17	43093452	.	G	C	BRCA1	HGNC:1100	Homo sapiens BRCA1 DNA repair associated (BRCA1), transcript variant 1, mRNA
NM_000059.4:c.2091A>C		MANE	NM_000059.4:c.2091A>C						NP_000050.3:p.(Lys697Asn)	NC_000013.10:g.32910583A>C	NC_000013.11:g.32336446A>C	13	32910583	.	A	C	13	32336446	.	A	C	BRCA2	HGNC:1101	Homo sapiens BRCA2 DNA repair associated (BRCA2), transcript variant 1, mRNA
NM_007294.4:c.2362G>A		MANE	NM_007294.4:c.2362G>A						NP_009225.1:p.(Val788Ile)	NC_000017.10:g.41245186C>T	NC_000017.11:g.43093169C>T	17	41245186	.	C	T	17	43093169	.	C	T	BRCA1	HGNC:1100	Homo sapiens BRCA1 DNA repair associated (BRCA1), transcript variant 1, mRNA
NM_000059.4:c.2515T>C		MANE	NM_000059.4:c.2515T>C						NP_000050.3:p.(Tyr839His)	NC_000013.10:g.32911007T>C	NC_000013.11:g.32336870T>C	13	32911007	.	T	C	13	32336870	.	T	C	BRCA2	HGNC:1101	Homo sapiens BRCA2 DNA repair associated (BRCA2), transcript variant 1, mRNA
NM_000059.4:c.2599A>G		MANE	NM_000059.4:c.2599A>G						NP_000050.3:p.(Thr867Ala)	NC_000013.10:g.32911091A>G	NC_000013.11:g.32336954A>G	13	32911091	.	A	G	13	32336954	.	A	G	BRCA2	HGNC:1101	Homo sapiens BRCA2 DNA repair associated (BRCA2), transcript variant 1, mRNA
NM_007294.4:c.2663A>T		MANE	NM_007294.4:c.2663A>T						NP_009225.1:p.(His888Leu)	NC_000017.10:g.41244885T>A	NC_000017.11:g.43092868T>A	17	41244885	.	T	A	17	43092868	.	T	A	BRCA1	HGNC:1100	Homo sapiens BRCA1 DNA repair associated (BRCA1), transcript variant 1, mRNA
NM_000059.4:c.2743A>T		MANE	NM_000059.4:c.2743A>T						NP_000050.3:p.(Thr915Ser)	NC_000013.10:g.32911235A>T	NC_000013.11:g.32337098A>T	13	32911235	.	A	T	13	32337098	.	A	T	BRCA2	HGNC:1101	Homo sapiens BRCA2 DNA repair associated (BRCA2), transcript variant 1, mRNA
NM_007294.4:c.2765C>G		MANE	NM_007294.4:c.2765C>G						NP_009225.1:p.(Thr922Arg)	NC_000017.10:g.41244783G>C	NC_000017.11:g.43092766G>C	17	41244783	.	G	C	17	43092766	.	G	C	BRCA1	HGNC:1100	Homo sapiens BRCA1 DNA repair associated (BRCA1), transcript variant 1, mRNA
NM_000059.4:c.2779A>G		MANE	NM_000059.4:c.2779A>G						NP_000050.3:p.(Met927Val)	NC_000013.10:g.32911271A>G	NC_000013.11:g.32337134A>G	13	32911271	.	A	G	13	32337134	.	A	G	BRCA2	HGNC:1101	Homo sapiens BRCA2 DNA repair associated (BRCA2), transcript variant 1, mRNA
NM_007294.4:c.2808T>G		MANE	NM_007294.4:c.2808T>G						NP_009225.1:p.(Asp936Glu)	NC_000017.10:g.41244740A>C	NC_000017.11:g.43092723A>C	17	41244740	.	A	C	17	43092723	.	A	C	BRCA1	HGNC:1100	Homo sapiens BRCA1 DNA repair associated (BRCA1), transcript variant 1, mRNA
NM_007294.4:c.2998G>A		MANE	NM_007294.4:c.2998G>A						NP_009225.1:p.(Glu1000Lys)	NC_000017.10:g.41244550C>T	NC_000017.11:g.43092533C>T	17	41244550	.	C	T	17	43092533	.	C	T	BRCA1	HGNC:1100	Homo sapiens BRCA1 DNA repair associated (BRCA1), transcript variant 1, mRNA
NM_007294.4:c.3058C>T		MANE	NM_007294.4:c.3058C>T						NP_009225.1:p.(Pro1020Ser)	NC_000017.10:g.41244490G>A	NC_000017.11:g.43092473G>A	17	41244490	.	G	A	17	43092473	.	G	A	BRCA1	HGNC:1100	Homo sapiens BRCA1 DNA repair associated (BRCA1), transcript variant 1, mRNA
NM_000059.4:c.305A>G		MANE	NM_000059.4:c.305A>G						NP_000050.3:p.(Lys102Arg)	NC_000013.10:g.32893451A>G	NC_000013.11:g.32319314A>G	13	32893451	.	A	G	13	32319314	.	A	G	BRCA2	HGNC:1101	Homo sapiens BRCA2 DNA repair associated (BRCA2), transcript variant 1, mRNA
NM_000059.4:c.3085A>G		MANE	NM_000059.4:c.3085A>G						NP_000050.3:p.(Met1029Val)	NC_000013.10:g.32911577A>G	NC_000013.11:g.32337440A>G	13	32911577	.	A	G	13	32337440	.	A	G	BRCA2	HGNC:1101	Homo sapiens BRCA2 DNA repair associated (BRCA2), transcript variant 1, mRNA
NM_007294.4:c.3113A>C		MANE	NM_007294.4:c.3113A>C						NP_009225.1:p.(Glu1038Ala)	NC_000017.10:g.41244435T>G	NC_000017.11:g.43092418T>G	17	41244435	.	T	G	17	43092418	.	T	G	BRCA1	HGNC:1100	Homo sapiens BRCA1 DNA repair associated (BRCA1), transcript variant 1, mRNA
NC_000013.11(NM_000059.4):c.317-8T>C		MANE	NM_000059.4:c.317-8T>C	NC_000013.11(NM_000059.4):c.317-8T>C					NP_000050.3:p.?	NC_000013.10:g.32899205T>C	NC_000013.11:g.32325068T>C	13	32899205	.	T	C	13	32325068	.	T	C	BRCA2	HGNC:1101	Homo sapiens BRCA2 DNA repair associated (BRCA2), transcript variant 1, mRNA
NM_007294.4:c.3365C>T		MANE	NM_007294.4:c.3365C>T						NP_009225.1:p.(Thr1122Ile)	NC_000017.10:g.41244183G>A	NC_000017.11:g.43092166G>A	17	41244183	.	G	A	17	43092166	.	G	A	BRCA1	HGNC:1100	Homo sapiens BRCA1 DNA repair associated (BRCA1), transcript variant 1, mRNA
NM_000059.4:c.3503T>C		MANE	NM_000059.4:c.3503T>C						NP_000050.3:p.(Met1168Thr)	NC_000013.10:g.32911995T>C	NC_000013.11:g.32337858T>C	13	32911995	.	T	C	13	32337858	.	T	C	BRCA2	HGNC:1101	Homo sapiens BRCA2 DNA repair associated (BRCA2), transcript variant 1, mRNA
NM_000059.4:c.3521G>A		MANE	NM_000059.4:c.3521G>A						NP_000050.3:p.(Gly1174Asp)	NC_000013.10:g.32912013G>A	NC_000013.11:g.32337876G>A	13	32912013	.	G	A	13	32337876	.	G	A	BRCA2	HGNC:1101	Homo sapiens BRCA2 DNA repair associated (BRCA2), transcript variant 1, mRNA
NM_000059.4:c.3524A>G		MANE	NM_000059.4:c.3524A>G						NP_000050.3:p.(Gln1175Arg)	NC_000013.10:g.32912016A>G	NC_000013.11:g.32337879A>G	13	32912016	.	A	G	13	32337879	.	A	G	BRCA2	HGNC:1101	Homo sapiens BRCA2 DNA repair associated (BRCA2), transcript variant 1, mRNA
NM_000059.4:c.353G>A		MANE	NM_000059.4:c.353G>A						NP_000050.3:p.(Arg118His)	NC_000013.10:g.32899249G>A	NC_000013.11:g.32325112G>A	13	32899249	.	G	A	13	32325112	.	G	A	BRCA2	HGNC:1101	Homo sapiens BRCA2 DNA repair associated (BRCA2), transcript variant 1, mRNA
NM_000059.4:c.362A>T		MANE	NM_000059.4:c.362A>T						NP_000050.3:p.(Lys121Ile)	NC_000013.10:g.32899258A>T	NC_000013.11:g.32325121A>T	13	32899258	.	A	T	13	32325121	.	A	T	BRCA2	HGNC:1101	Homo sapiens BRCA2 DNA repair associated (BRCA2), transcript variant 1, mRNA
NM_007294.4:c.3649T>C		MANE	NM_007294.4:c.3649T>C						NP_009225.1:p.(Ser1217Pro)	NC_000017.10:g.41243899A>G	NC_000017.11:g.43091882A>G	17	41243899	.	A	G	17	43091882	.	A	G	BRCA1	HGNC:1100	Homo sapiens BRCA1 DNA repair associated (BRCA1), transcript variant 1, mRNA
NM_007294.4:c.3681A>T		MANE	NM_007294.4:c.3681A>T						NP_009225.1:p.(Gln1227His)	NC_000017.10:g.41243867T>A	NC_000017.11:g.43091850T>A	17	41243867	.	T	A	17	43091850	.	T	A	BRCA1	HGNC:1100	Homo sapiens BRCA1 DNA repair associated (BRCA1), transcript variant 1, mRNA
NM_007294.4:c.3728G>C		MANE	NM_007294.4:c.3728G>C						NP_009225.1:p.(Arg1243Thr)	NC_000017.10:g.41243820C>G	NC_000017.11:g.43091803C>G	17	41243820	.	C	G	17	43091803	.	C	G	BRCA1	HGNC:1100	Homo sapiens BRCA1 DNA repair associated (BRCA1), transcript variant 1, mRNA
NM_000059.4:c.3762G>T		MANE	NM_000059.4:c.3762G>T						NP_000050.3:p.(Glu1254Asp)	NC_000013.10:g.32912254G>T	NC_000013.11:g.32338117G>T	13	32912254	.	G	T	13	32338117	.	G	T	BRCA2	HGNC:1101	Homo sapiens BRCA2 DNA repair associated (BRCA2), transcript variant 1, mRNA
NM_000059.4:c.3767A>G		MANE	NM_000059.4:c.3767A>G						NP_000050.3:p.(His1256Arg)	NC_000013.10:g.32912259A>G	NC_000013.11:g.32338122A>G	13	32912259	.	A	G	13	32338122	.	A	G	BRCA2	HGNC:1101	Homo sapiens BRCA2 DNA repair associated (BRCA2), transcript variant 1, mRNA
NM_000059.4:c.3836A>G		MANE	NM_000059.4:c.3836A>G						NP_000050.3:p.(Asn1279Ser)	NC_000013.10:g.32912328A>G	NC_000013.11:g.32338191A>G	13	32912328	.	A	G	13	32338191	.	A	G	BRCA2	HGNC:1101	Homo sapiens BRCA2 DNA repair associated (BRCA2), transcript variant 1, mRNA
NM_000059.4:c.3858_3860del		MANE	NM_000059.4:c.3858_3860del						NP_000050.3:p.(Lys1286del)	NC_000013.10:g.32912350_32912352del	NC_000013.11:g.32338213_32338215del	13	32912345	.	GAAA	G	13	32338208	.	GAAA	G	BRCA2	HGNC:1101	Homo sapiens BRCA2 DNA repair associated (BRCA2), transcript variant 1, mRNA
NM_000059.4:c.3910A>G		MANE	NM_000059.4:c.3910A>G						NP_000050.3:p.(Thr1304Ala)	NC_000013.10:g.32912402A>G	NC_000013.11:g.32338265A>G	13	32912402	.	A	G	13	32338265	.	A	G	BRCA2	HGNC:1101	Homo sapiens BRCA2 DNA repair associated (BRCA2), transcript variant 1, mRNA
NM_000059.4:c.397C>A		MANE	NM_000059.4:c.397C>A						NP_000050.3:p.(Pro133Thr)	NC_000013.10:g.32899293C>A	NC_000013.11:g.32325156C>A	13	32899293	.	C	A	13	32325156	.	C	A	BRCA2	HGNC:1101	Homo sapiens BRCA2 DNA repair associated (BRCA2), transcript variant 1, mRNA
NM_000059.4:c.4028A>G		MANE	NM_000059.4:c.4028A>G						NP_000050.3:p.(Lys1343Arg)	NC_000013.10:g.32912520A>G	NC_000013.11:g.32338383A>G	13	32912520	.	A	G	13	32338383	.	A	G	BRCA2	HGNC:1101	Homo sapiens BRCA2 DNA repair associated (BRCA2), transcript variant 1, mRNA
NM_000059.4:c.4059A>C		MANE	NM_000059.4:c.4059A>C						NP_000050.3:p.(Glu1353Asp)	NC_000013.10:g.32912551A>C	NC_000013.11:g.32338414A>C	13	32912551	.	A	C	13	32338414	.	A	C	BRCA2	HGNC:1101	Homo sapiens BRCA2 DNA repair associated (BRCA2), transcript variant 1, mRNA
NC_000017.11(NM_007294.4):c.4096+1G>A		MANE	NM_007294.4:c.4096+1G>A	NC_000017.11(NM_007294.4):c.4096+1G>A					NP_009225.1:p.?	NC_000017.10:g.41243451C>T	NC_000017.11:g.43091434C>T	17	41243451	.	C	T	17	43091434	.	C	T	BRCA1	HGNC:1100	Homo sapiens BRCA1 DNA repair associated (BRCA1), transcript variant 1, mRNA
NC_000017.11(NM_007294.4):c.4096+4T>C		MANE	NM_007294.4:c.4096+4T>C	NC_000017.11(NM_007294.4):c.4096+4T>C					NP_009225.1:p.?	NC_000017.10:g.41243448A>G	NC_000017.11:g.43091431A>G	17	41243448	.	A	G	17	43091431	.	A	G	BRCA1	HGNC:1100	Homo sapiens BRCA1 DNA repair associated (BRCA1), transcript variant 1, mRNA
NM_007294.4:c.4273C>T		MANE	NM_007294.4:c.4273C>T						NP_009225.1:p.(Pro1425Ser)	NC_000017.10:g.41234505G>A	NC_000017.11:g.43082488G>A	17	41234505	.	G	A	17	43082488	.	G	A	BRCA1	HGNC:1100	Homo sapiens BRCA1 DNA repair associated (BRCA1), transcript variant 1, mRNA
NM_007294.4:c.4417T>C		MANE	NM_007294.4:c.4417T>C						NP_009225.1:p.(Ser1473Pro)	NC_000017.10:g.41228572A>G	NC_000017.11:g.43076555A>G	17	41228572	.	A	G	17	43076555	.	A	G	BRCA1	HGNC:1100	Homo sapiens BRCA1 DNA repair associated (BRCA1), transcript variant 1, mRNA
NM_007294.4:c.4445A>G		MANE	NM_007294.4:c.4445A>G						NP_009225.1:p.(Asp1482Gly)	NC_000017.10:g.41228544T>C	NC_000017.11:g.43076527T>C	17	41228544	.	T	C	17	43076527	.	T	C	BRCA1	HGNC:1100	Homo sapiens BRCA1 DNA repair associated (BRCA1), transcript variant 1, mRNA
NM_007294.4:c.4450T>A		MANE	NM_007294.4:c.4450T>A						NP_009225.1:p.(Ser1484Thr)	NC_000017.10:g.41228539A>T	NC_000017.11:g.43076522A>T	17	41228539	.	A	T	17	43076522	.	A	T	BRCA1	HGNC:1100	Homo sapiens BRCA1 DNA repair associated (BRCA1), transcript variant 1, mRNA
NM_000059.4:c.454A>G		MANE	NM_000059.4:c.454A>G						NP_000050.3:p.(Thr152Ala)	NC_000013.10:g.32900266A>G	NC_000013.11:g.32326129A>G	13	32900266	.	A	G	13	32326129	.	A	G	BRCA2	HGNC:1101	Homo sapiens BRCA2 DNA repair associated (BRCA2), transcript variant 1, mRNA
NM_000059.4:c.4644A>C		MANE	NM_000059.4:c.4644A>C						NP_000050.3:p.(Glu1548Asp)	NC_000013.10:g.32913136A>C	NC_000013.11:g.32338999A>C	13	32913136	.	A	C	13	32338999	.	A	C	BRCA2	HGNC:1101	Homo sapiens BRCA2 DNA repair associated (BRCA2), transcript variant 1, mRNA
NM_000059.4:c.464G>A		MANE	NM_000059.4:c.464G>A						NP_000050.3:p.(Arg155Lys)	NC_000013.10:g.32900276G>A	NC_000013.11:g.32326139G>A	13	32900276	.	G	A	13	32326139	.	G	A	BRCA2	HGNC:1101	Homo sapiens BRCA2 DNA repair associated (BRCA2), transcript variant 1, mRNA
NM_000059.4:c.4685A>C		MANE	NM_000059.4:c.4685A>C						NP_000050.3:p.(Gln1562Pro)	NC_000013.10:g.32913177A>C	NC_000013.11:g.32339040A>C	13	32913177	.	A	C	13	32339040	.	A	C	BRCA2	HGNC:1101	Homo sapiens BRCA2 DNA repair associated (BRCA2), transcript variant 1, mRNA
NM_007294.4:c.4697C>A		MANE	NM_007294.4:c.4697C>A						NP_009225.1:p.(Ser1566Tyr)	NC_000017.10:g.41223234G>T	NC_000017.11:g.43071217G>T	17	41223234	.	G	T	17	43071217	.	G	T	BRCA1	HGNC:1100	Homo sapiens BRCA1 DNA repair associated (BRCA1), transcript variant 1, mRNA
NC_000013.11(NM_000059.4):c.476-3C>A		MANE	NM_000059.4:c.476-3C>A	NC_000013.11(NM_000059.4):c.476-3C>A					NP_000050.3:p.?	NC_000013.10:g.32900376C>A	NC_000013.11:g.32326239C>A	13	32900376	.	C	A	13	32326239	.	C	A	BRCA2	HGNC:1101	Homo sapiens BRCA2 DNA repair associated (BRCA2), transcript variant 1, mRNA
NM_007294.4:c.4921G>T		MANE	NM_007294.4:c.4921G>T						NP_009225.1:p.(Ala1641Ser)	NC_000017.10:g.41223010C>A	NC_000017.11:g.43070993C>A	17	41223010	.	C	A	17	43070993	.	C	A	BRCA1	HGNC:1100	Homo sapiens BRCA1 DNA repair associated (BRCA1), transcript variant 1, mRNA
NM_007294.4:c.5071A>G		MANE	NM_007294.4:c.5071A>G						NP_009225.1:p.(Thr1691Ala)	NC_000017.10:g.41219628T>C	NC_000017.11:g.43067611T>C	17	41219628	.	T	C	17	43067611	.	T	C	BRCA1	HGNC:1100	Homo sapiens BRCA1 DNA repair associated (BRCA1), transcript variant 1, mRNA
NM_000059.4:c.5081G>A		MANE	NM_000059.4:c.5081G>A						NP_000050.3:p.(Arg1694Lys)	NC_000013.10:g.32913573G>A	NC_000013.11:g.32339436G>A	13	32913573	.	G	A	13	32339436	.	G	A	BRCA2	HGNC:1101	Homo sapiens BRCA2 DNA repair associated (BRCA2), transcript variant 1, mRNA
NC_000017.11(NM_007294.4):c.5153-26A>G		MANE	NM_007294.4:c.5153-26A>G	NC_000017.11(NM_007294.4):c.5153-26A>G					NP_009225.1:p.?	NC_000017.10:g.41215416T>C	NC_000017.11:g.43063399T>C	17	41215416	.	T	C	17	43063399	.	T	C	BRCA1	HGNC:1100	Homo sapiens BRCA1 DNA repair associated (BRCA1), transcript variant 1, mRNA
NM_000059.4:c.5225A>T		MANE	NM_000059.4:c.5225A>T						NP_000050.3:p.(Asn1742Ile)	NC_000013.10:g.32913717A>T	NC_000013.11:g.32339580A>T	13	32913717	.	A	T	13	32339580	.	A	T	BRCA2	HGNC:1101	Homo sapiens BRCA2 DNA repair associated (BRCA2), transcript variant 1, mRNA
NM_007294.4:c.523A>G		MANE	NM_007294.4:c.523A>G						NP_009225.1:p.(Lys175Glu)	NC_000017.10:g.41251816T>C	NC_000017.11:g.43099799T>C	17	41251816	.	T	C	17	43099799	.	T	C	BRCA1	HGNC:1100	Homo sapiens BRCA1 DNA repair associated (BRCA1), transcript variant 1, mRNA
NM_000059.4:c.5386G>T		MANE	NM_000059.4:c.5386G>T						NP_000050.3:p.(Asp1796Tyr)	NC_000013.10:g.32913878G>T	NC_000013.11:g.32339741G>T	13	32913878	.	G	T	13	32339741	.	G	T	BRCA2	HGNC:1101	Homo sapiens BRCA2 DNA repair associated (BRCA2), transcript variant 1, mRNA
NM_000059.4:c.5414A>G		MANE	NM_000059.4:c.5414A>G						NP_000050.3:p.(Asn1805Ser)	NC_000013.10:g.32913906A>G	NC_000013.11:g.32339769A>G	13	32913906	.	A	G	13	32339769	.	A	G	BRCA2	HGNC:1101	Homo sapiens BRCA2 DNA repair associated (BRCA2), transcript variant 1, mRNA
NM_007294.4:c.5458G>A		MANE	NM_007294.4:c.5458G>A						NP_009225.1:p.(Gly1820Ser)	NC_000017.10:g.41199669C>T	NC_000017.11:g.43047652C>T	17	41199669	.	C	T	17	43047652	.	C	T	BRCA1	HGNC:1100	Homo sapiens BRCA1 DNA repair associated (BRCA1), transcript variant 1, mRNA
NC_000017.11(NM_007294.4):c.547+6G>A		MANE	NM_007294.4:c.547+6G>A	NC_000017.11(NM_007294.4):c.547+6G>A					NP_009225.1:p.?	NC_000017.10:g.41251786C>T	NC_000017.11:g.43099769C>T	17	41251786	.	C	T	17	43099769	.	C	T	BRCA1	HGNC:1100	Homo sapiens BRCA1 DNA repair associated (BRCA1), transcript variant 1, mRNA
NM_000059.4:c.5487G>T		MANE	NM_000059.4:c.5487G>T						NP_000050.3:p.(Leu1829Phe)	NC_000013.10:g.32913979G>T	NC_000013.11:g.32339842G>T	13	32913979	.	G	T	13	32339842	.	G	T	BRCA2	HGNC:1101	Homo sapiens BRCA2 DNA repair associated (BRCA2), transcript variant 1, mRNA
NM_007294.4:c.556T>G		MANE	NM_007294.4:c.556T>G						NP_009225.1:p.(Ser186Ala)	NC_000017.10:g.41249298A>C	NC_000017.11:g.43097281A>C	17	41249298	.	A	C	17	43097281	.	A	C	BRCA1	HGNC:1100	Homo sapiens BRCA1 DNA repair associated (BRCA1), transcript variant 1, mRNA
NM_007294.4:c.5585A>T		MANE	NM_007294.4:c.5585A>T						NP_009225.1:p.(His1862Leu)	NC_000017.10:g.41197702T>A	NC_000017.11:g.43045685T>A	17	41197702	.	T	A	17	43045685	.	T	A	BRCA1	HGNC:1100	Homo sapiens BRCA1 DNA repair associated (BRCA1), transcript variant 1, mRNA
NM_000059.4:c.5683G>A		MANE	NM_000059.4:c.5683G>A						NP_000050.3:p.(Glu1895Lys)	NC_000013.10:g.32914175G>A	NC_000013.11:g.32340038G>A	13	32914175	.	G	A	13	32340038	.	G	A	BRCA2	HGNC:1101	Homo sapiens BRCA2 DNA repair associated (BRCA2), transcript variant 1, mRNA
NM_000059.4:c.5860A>G		MANE	NM_000059.4:c.5860A>G						NP_000050.3:p.(Thr1954Ala)	NC_000013.10:g.32914352A>G	NC_000013.11:g.32340215A>G	13	32914352	.	A	G	13	32340215	.	A	G	BRCA2	HGNC:1101	Homo sapiens BRCA2 DNA repair associated (BRCA2), transcript variant 1, mRNA
NM_000059.4:c.5987C>G		MANE	NM_000059.4:c.5987C>G						NP_000050.3:p.(Ala1996Gly)	NC_000013.10:g.32914479C>G	NC_000013.11:g.32340342C>G	13	32914479	.	C	G	13	32340342	.	C	G	BRCA2	HGNC:1101	Homo sapiens BRCA2 DNA repair associated (BRCA2), transcript variant 1, mRNA
NM_000059.4:c.6034T>C		MANE	NM_000059.4:c.6034T>C						NP_000050.3:p.(Ser2012Pro)	NC_000013.10:g.32914526T>C	NC_000013.11:g.32340389T>C	13	32914526	.	T	C	13	32340389	.	T	C	BRCA2	HGNC:1101	Homo sapiens BRCA2 DNA repair associated (BRCA2), transcript variant 1, mRNA
NM_000059.4:c.6144T>G		MANE	NM_000059.4:c.6144T>G						NP_000050.3:p.(Asn2048Lys)	NC_000013.10:g.32914636T>G	NC_000013.11:g.32340499T>G	13	32914636	.	T	G	13	32340499	.	T	G	BRCA2	HGNC:1101	Homo sapiens BRCA2 DNA repair associated (BRCA2), transcript variant 1, mRNA
NM_000059.4:c.622G>C		MANE	NM_000059.4:c.622G>C						NP_000050.3:p.(Val208Leu)	NC_000013.10:g.32900741G>C	NC_000013.11:g.32326604G>C	13	32900741	.	G	C	13	32326604	.	G	C	BRCA2	HGNC:1101	Homo sapiens BRCA2 DNA repair associated (BRCA2), transcript variant 1, mRNA
NC_000013.11(NM_000059.4):c.631+7A>G		MANE	NM_000059.4:c.631+7A>G	NC_000013.11(NM_000059.4):c.631+7A>G					NP_000050.3:p.?	NC_000013.10:g.32900757A>G	NC_000013.11:g.32326620A>G	13	32900757	.	A	G	13	32326620	.	A	G	BRCA2	HGNC:1101	Homo sapiens BRCA2 DNA repair associated (BRCA2), transcript variant 1, mRNA
NM_000059.4:c.6458C>T		MANE	NM_000059.4:c.6458C>T						NP_000050.3:p.(Pro2153Leu)	NC_000013.10:g.32914950C>T	NC_000013.11:g.32340813C>T	13	32914950	.	C	T	13	32340813	.	C	T	BRCA2	HGNC:1101	Homo sapiens BRCA2 DNA repair associated (BRCA2), transcript variant 1, mRNA
NM_000059.4:c.6467C>T		MANE	NM_000059.4:c.6467C>T						NP_000050.3:p.(Ser2156Phe)	NC_000013.10:g.32914959C>T	NC_000013.11:g.32340822C>T	13	32914959	.	C	T	13	32340822	.	C	T	BRCA2	HGNC:1101	Homo sapiens BRCA2 DNA repair associated (BRCA2), transcript variant 1, mRNA
NM_000059.4:c.6469C>G		MANE	NM_000059.4:c.6469C>G						NP_000050.3:p.(Gln2157Glu)	NC_000013.10:g.32914961C>G	NC_000013.11:g.32340824C>G	13	32914961	.	C	G	13	32340824	.	C	G	BRCA2	HGNC:1101	Homo sapiens BRCA2 DNA repair associated (BRCA2), transcript variant 1, mRNA
NM_000059.4:c.6550C>G		MANE	NM_000059.4:c.6550C>G						NP_000050.3:p.(Gln2184Glu)	NC_000013.10:g.32915042C>G	NC_000013.11:g.32340905C>G	13	32915042	.	C	G	13	32340905	.	C	G	BRCA2	HGNC:1101	Homo sapiens BRCA2 DNA repair associated (BRCA2), transcript variant 1, mRNA
NM_007294.4:c.655G>A		MANE	NM_007294.4:c.655G>A						NP_009225.1:p.(Asp219Asn)	NC_000017.10:g.41247878C>T	NC_000017.11:g.43095861C>T	17	41247878	.	C	T	17	43095861	.	C	T	BRCA1	HGNC:1100	Homo sapiens BRCA1 DNA repair associated (BRCA1), transcript variant 1, mRNA
NM_000059.4:c.6739A>G		MANE	NM_000059.4:c.6739A>G						NP_000050.3:p.(Ser2247Gly)	NC_000013.10:g.32915231A>G	NC_000013.11:g.32341094A>G	13	32915231	.	A	G	13	32341094	.	A	G	BRCA2	HGNC:1101	Homo sapiens BRCA2 DNA repair associated (BRCA2), transcript variant 1, mRNA
NM_000059.4:c.6742C>T		MANE	NM_000059.4:c.6742C>T						NP_000050.3:p.(His2248Tyr)	NC_000013.10:g.32915234C>T	NC_000013.11:g.32341097C>T	13	32915234	.	C	T	13	32341097	.	C	T	BRCA2	HGNC:1101	Homo sapiens BRCA2 DNA repair associated (BRCA2), transcript variant 1, mRNA
NM_000059.4:c.6772G>A		MANE	NM_000059.4:c.6772G>A						NP_000050.3:p.(Glu2258Lys)	NC_000013.10:g.32915264G>A	NC_000013.11:g.32341127G>A	13	32915264	.	G	A	13	32341127	.	G	A	BRCA2	HGNC:1101	Homo sapiens BRCA2 DNA repair associated (BRCA2), transcript variant 1, mRNA
NM_000059.4:c.6842G>T		MANE	NM_000059.4:c.6842G>T						NP_000050.3:p.(Gly2281Val)	NC_000013.10:g.32918695G>T	NC_000013.11:g.32344558G>T	13	32918695	.	G	T	13	32344558	.	G	T	BRCA2	HGNC:1101	Homo sapiens BRCA2 DNA repair associated (BRCA2), transcript variant 1, mRNA
NM_000059.4:c.6847C>G		MANE	NM_000059.4:c.6847C>G						NP_000050.3:p.(Pro2283Ala)	NC_000013.10:g.32918700C>G	NC_000013.11:g.32344563C>G	13	32918700	.	C	G	13	32344563	.	C	G	BRCA2	HGNC:1101	Homo sapiens BRCA2 DNA repair associated (BRCA2), transcript variant 1, mRNA
NM_000059.4:c.6884G>C		MANE	NM_000059.4:c.6884G>C						NP_000050.3:p.(Arg2295Thr)	NC_000013.10:g.32918737G>C	NC_000013.11:g.32344600G>C	13	32918737	.	G	C	13	32344600	.	G	C	BRCA2	HGNC:1101	Homo sapiens BRCA2 DNA repair associated (BRCA2), transcript variant 1, mRNA
NM_000059.4:c.6916G>C		MANE	NM_000059.4:c.6916G>C						NP_000050.3:p.(Ala2306Pro)	NC_000013.10:g.32918769G>C	NC_000013.11:g.32344632G>C	13	32918769	.	G	C	13	32344632	.	G	C	BRCA2	HGNC:1101	Homo sapiens BRCA2 DNA repair associated (BRCA2), transcript variant 1, mRNA
NM_000059.4:c.7033C>G		MANE	NM_000059.4:c.7033C>G						NP_000050.3:p.(Gln2345Glu)	NC_000013.10:g.32929023C>G	NC_000013.11:g.32354886C>G	13	32929023	.	C	G	13	32354886	.	C	G	BRCA2	HGNC:1101	Homo sapiens BRCA2 DNA repair associated (BRCA2), transcript variant 1, mRNA
NM_000059.4:c.7051G>A		MANE	NM_000059.4:c.7051G>A						NP_000050.3:p.(Ala2351Thr)	NC_000013.10:g.32929041G>A	NC_000013.11:g.32354904G>A	13	32929041	.	G	A	13	32354904	.	G	A	BRCA2	HGNC:1101	Homo sapiens BRCA2 DNA repair associated (BRCA2), transcript variant 1, mRNA
NM_000059.4:c.7095T>A		MANE	NM_000059.4:c.7095T>A						NP_000050.3:p.(His2365Gln)	NC_000013.10:g.32929085T>A	NC_000013.11:g.32354948T>A	13	32929085	.	T	A	13	32354948	.	T	A	BRCA2	HGNC:1101	Homo sapiens BRCA2 DNA repair associated (BRCA2), transcript variant 1, mRNA
NM_000059.4:c.7222C>T		MANE	NM_000059.4:c.7222C>T						NP_000050.3:p.(Pro2408Ser)	NC_000013.10:g.32929212C>T	NC_000013.11:g.32355075C>T	13	32929212	.	C	T	13	32355075	.	C	T	BRCA2	HGNC:1101	Homo sapiens BRCA2 DNA repair associated (BRCA2), transcript variant 1, mRNA
NM_007294.4:c.724A>G		MANE	NM_007294.4:c.724A>G						NP_009225.1:p.(Ser242Gly)	NC_000017.10:g.41246824T>C	NC_000017.11:g.43094807T>C	17	41246824	.	T	C	17	43094807	.	T	C	BRCA1	HGNC:1100	Homo sapiens BRCA1 DNA repair associated (BRCA1), transcript variant 1, mRNA
NM_000059.4:c.7633G>A		MANE	NM_000059.4:c.7633G>A						NP_000050.3:p.(Val2545Ile)	NC_000013.10:g.32931894G>A	NC_000013.11:g.32357757G>A	13	32931894	.	G	A	13	32357757	.	G	A	BRCA2	HGNC:1101	Homo sapiens BRCA2 DNA repair associated (BRCA2), transcript variant 1, mRNA
NM_000059.4:c.7651A>C		MANE	NM_000059.4:c.7651A>C						NP_000050.3:p.(Lys2551Gln)	NC_000013.10:g.32931912A>C	NC_000013.11:g.32357775A>C	13	32931912	.	A	C	13	32357775	.	A	C	BRCA2	HGNC:1101	Homo sapiens BRCA2 DNA repair associated (BRCA2), transcript variant 1, mRNA
NM_000059.4:c.7828G>A		MANE	NM_000059.4:c.7828G>A						NP_000050.3:p.(Val2610Met)	NC_000013.10:g.32936682G>A	NC_000013.11:g.32362545G>A	13	32936682	.	G	A	13	32362545	.	G	A	BRCA2	HGNC:1101	Homo sapiens BRCA2 DNA repair associated (BRCA2), transcript variant 1, mRNA
NC_000013.11(NM_000059.4):c.7977-6T>C		MANE	NM_000059.4:c.7977-6T>C	NC_000013.11(NM_000059.4):c.7977-6T>C					NP_000050.3:p.?	NC_000013.10:g.32937310T>C	NC_000013.11:g.32363173T>C	13	32937310	.	T	C	13	32363173	.	T	C	BRCA2	HGNC:1101	Homo sapiens BRCA2 DNA repair associated (BRCA2), transcript variant 1, mRNA
NM_007294.4:c.804C>G		MANE	NM_007294.4:c.804C>G						NP_009225.1:p.(Asn268Lys)	NC_000017.10:g.41246744G>C	NC_000017.11:g.43094727G>C	17	41246744	.	G	C	17	43094727	.	G	C	BRCA1	HGNC:1100	Homo sapiens BRCA1 DNA repair associated (BRCA1), transcript variant 1, mRNA
NM_000059.4:c.8092G>A		MANE	NM_000059.4:c.8092G>A						NP_000050.3:p.(Ala2698Thr)	NC_000013.10:g.32937431G>A	NC_000013.11:g.32363294G>A	13	32937431	.	G	A	13	32363294	.	G	A	BRCA2	HGNC:1101	Homo sapiens BRCA2 DNA repair associated (BRCA2), transcript variant 1, mRNA
NM_007294.4:c.811G>C		MANE	NM_007294.4:c.811G>C						NP_009225.1:p.(Val271Leu)	NC_000017.10:g.41246737C>G	NC_000017.11:g.43094720C>G	17	41246737	.	C	G	17	43094720	.	C	G	BRCA1	HGNC:1100	Homo sapiens BRCA1 DNA repair associated (BRCA1), transcript variant 1, mRNA
NM_007294.4:c.827C>T		MANE	NM_007294.4:c.827C>T						NP_009225.1:p.(Thr276Ile)	NC_000017.10:g.41246721G>A	NC_000017.11:g.43094704G>A	17	41246721	.	G	A	17	43094704	.	G	A	BRCA1	HGNC:1100	Homo sapiens BRCA1 DNA repair associated (BRCA1), transcript variant 1, mRNA
NM_000059.4:c.830A>G		MANE	NM_000059.4:c.830A>G						NP_000050.3:p.(Asn277Ser)	NC_000013.10:g.32906445A>G	NC_000013.11:g.32332308A>G	13	32906445	.	A	G	13	32332308	.	A	G	BRCA2	HGNC:1101	Homo sapiens BRCA2 DNA repair associated (BRCA2), transcript variant 1, mRNA
NM_000059.4:c.8351G>A		MANE	NM_000059.4:c.8351G>A						NP_000050.3:p.(Arg2784Gln)	NC_000013.10:g.32944558G>A	NC_000013.11:g.32370421G>A	13	32944558	.	G	A	13	32370421	.	G	A	BRCA2	HGNC:1101	Homo sapiens BRCA2 DNA repair associated (BRCA2), transcript variant 1, mRNA
NM_000059.4:c.8452G>A		MANE	NM_000059.4:c.8452G>A						NP_000050.3:p.(Val2818Ile)	NC_000013.10:g.32944659G>A	NC_000013.11:g.32370522G>A	13	32944659	.	G	A	13	32370522	.	G	A	BRCA2	HGNC:1101	Homo sapiens BRCA2 DNA repair associated (BRCA2), transcript variant 1, mRNA
NM_000059.4:c.8668C>A		MANE	NM_000059.4:c.8668C>A						NP_000050.3:p.(Leu2890Ile)	NC_000013.10:g.32950842C>A	NC_000013.11:g.32376705C>A	13	32950842	.	C	A	13	32376705	.	C	A	BRCA2	HGNC:1101	Homo sapiens BRCA2 DNA repair associated (BRCA2), transcript variant 1, mRNA
NM_000059.4:c.8798G>C		MANE	NM_000059.4:c.8798G>C						NP_000050.3:p.(Arg2933Thr)	NC_000013.10:g.32953497G>C	NC_000013.11:g.32379360G>C	13	32953497	.	G	C	13	32379360	.	G	C	BRCA2	HGNC:1101	Homo sapiens BRCA2 DNA repair associated (BRCA2), transcript variant 1, mRNA
NM_000059.4:c.8819A>G		MANE	NM_000059.4:c.8819A>G						NP_000050.3:p.(Lys2940Arg)	NC_000013.10:g.32953518A>G	NC_000013.11:g.32379381A>G	13	32953518	.	A	G	13	32379381	.	A	G	BRCA2	HGNC:1101	Homo sapiens BRCA2 DNA repair associated (BRCA2), transcript variant 1, mRNA
NM_000059.4:c.8819A>G		MANE	NM_000059.4:c.8819A>G						NP_000050.3:p.(Lys2940Arg)	NC_000013.10:g.32953518A>G	NC_000013.11:g.32379381A>G	13	32953518	.	A	G	13	32379381	.	A	G	BRCA2	HGNC:1101	Homo sapiens BRCA2 DNA repair associated (BRCA2), transcript variant 1, mRNA
NM_000059.4:c.8844T>G		MANE	NM_000059.4:c.8844T>G						NP_000050.3:p.(Ile2948Met)	NC_000013.10:g.32953543T>G	NC_000013.11:g.32379406T>G	13	32953543	.	T	G	13	32379406	.	T	G	BRCA2	HGNC:1101	Homo sapiens BRCA2 DNA repair associated (BRCA2), transcript variant 1, mRNA
NM_000059.4:c.9211G>A		MANE	NM_000059.4:c.9211G>A						NP_000050.3:p.(Glu3071Lys)	NC_000013.10:g.32954237G>A	NC_000013.11:g.32380100G>A	13	32954237	.	G	A	13	32380100	.	G	A	BRCA2	HGNC:1101	Homo sapiens BRCA2 DNA repair associated (BRCA2), transcript variant 1, mRNA
NM_000059.4:c.9290G>A		MANE	NM_000059.4:c.9290G>A						NP_000050.3:p.(Cys3097Tyr)	NC_000013.10:g.32968859G>A	NC_000013.11:g.32394722G>A	13	32968859	.	G	A	13	32394722	.	G	A	BRCA2	HGNC:1101	Homo sapiens BRCA2 DNA repair associated (BRCA2), transcript variant 1, mRNA
NM_000059.4:c.959T>C		MANE	NM_000059.4:c.959T>C						NP_000050.3:p.(Leu320Pro)	NC_000013.10:g.32906574T>C	NC_000013.11:g.32332437T>C	13	32906574	.	T	C	13	32332437	.	T	C	BRCA2	HGNC:1101	Homo sapiens BRCA2 DNA repair associated (BRCA2), transcript variant 1, mRNA
NM_000059.4:c.9613_9614delinsCT		MANE	NM_000059.4:c.9613_9614delinsCT						NP_000050.3:p.(Ala3205Leu)	NC_000013.10:g.32971146_32971147delinsCT	NC_000013.11:g.32397009_32397010delinsCT	13	32971146	.	GC	CT	13	32397009	.	GC	CT	BRCA2	HGNC:1101	Homo sapiens BRCA2 DNA repair associated (BRCA2), transcript variant 1, mRNA
NM_000059.4:c.9749C>T		MANE	NM_000059.4:c.9749C>T						NP_000050.3:p.(Ser3250Leu)	NC_000013.10:g.32972399C>T	NC_000013.11:g.32398262C>T	13	32972399	.	C	T	13	32398262	.	C	T	BRCA2	HGNC:1101	Homo sapiens BRCA2 DNA repair associated (BRCA2), transcript variant 1, mRNA
NM_007294.4:c.994C>T		MANE	NM_007294.4:c.994C>T						NP_009225.1:p.(Arg332Trp)	NC_000017.10:g.41246554G>A	NC_000017.11:g.43094537G>A	17	41246554	.	G	A	17	43094537	.	G	A	BRCA1	HGNC:1100	Homo sapiens BRCA1 DNA repair associated (BRCA1), transcript variant 1, mRNA
NM_000059.4:c.9983T>G		MANE	NM_000059.4:c.9983T>G						NP_000050.3:p.(Phe3328Cys)	NC_000013.10:g.32972633T>G	NC_000013.11:g.32398496T>G	13	32972633	.	T	G	13	32398496	.	T	G	BRCA2	HGNC:1101	Homo sapiens BRCA2 DNA repair associated (BRCA2), transcript variant 1, mRNA
NM_000059.4:c.9998T>C		MANE	NM_000059.4:c.9998T>C						NP_000050.3:p.(Leu3333Pro)	NC_000013.10:g.32972648T>C	NC_000013.11:g.32398511T>C	13	32972648	.	T	C	13	32398511	.	T	C	BRCA2	HGNC:1101	Homo sapiens BRCA2 DNA repair associated (BRCA2), transcript variant 1, mRNA
