# Supplementary material for: Reclassification of VUS in BRCA1 and BRCA2 using the new BRCA1/BRCA2 ENIGMA track set demonstrates the superiority of ClinGen ENIGMA Expert Panel specifications over the standard ACMG/AMP classification system
Source: Genet Med Open. 2025 Jan 7;3:101961. doi: 10.1016/j.gimo.2024.101961 (PMC11869971; doi:10.1016/j.gimo.2024.101961)
Supplement: Supplementary Table 1 [file mmc3.xlsx]

## Sheet: Sheet1
Supplementary table 1: Tracks compiled in the UCSC Genome Browser BRCA1/BRCA2 ENIGMA track set.
Track position	Track name	Description
1	NCBI RefSeq Select and MANE subset: A single representative transcript	Subset of RefSeq transcripts marked as RefSeq Select or MANE Select (BRCA1: NM_007294.4 and BRCA2: NM_000059.4).
2	BRCA1/BRCA2 ENIGMA clinically relevant protein domains (ENIGMA specs version 1.1.0)	Shows the (potentially) clinically important functional domains for the genes BRCA1 and BRCA2 as defined by ENIGMA. Data taken from Figure 1 of the guidelines document CSpec_BRCA12ACMG-Rules-Specifications_V1.0_23-04-27.
3	BRCA1/BRCA2 exon-specific weights for PM5_PTC code evidence strong (ENIGMA specs version 1.1.0)	This track shows exon-specific weights for PM5_PTC ACMG code with evidence strong used for application of this code for novel protein termination codon (PTC) variants in an exon where a different proven pathogenic PTC variant has been seen before. Data taken from guidelines document CSpec_BRCA12ACMG_Rules-SupplementaryTables_V1.0_23-04-27.
4	BRCA1/BRCA2 reviewed functional assays for PS3 and BS3 codes (ENIGMA specs version 1.1.0)	Summary of BRCA1 and BRCA2 functional assay results reviewed for application of PS3 and BS3 ACMG codes Data taken from guidelines document CSpec_BRCA12ACMG-Rules-Specifications_V1.0_Table-9_23-04-27.
5	BRCA1/BRCA2 variant codes according to PVS1 decision trees (ENIGMA specs version 1.1.0)	Summary of ACMG codes applicable for variants considered against the BRCA1 and BRCA2 PVS1 decision trees. Includes PVS1 and PM5 codes recommended for initiation, nonsense/frameshift, deletion, duplication, and splice site (donor/acceptor ±1,2) variants– organized by exon. Data taken from guidelines document CSpec_BRCA12ACMG-Rules-Specifications_V1.0_Table-4_23-04-27.
6	BRCA1/BRCA2 multifactorial likelihood analysis for PP4 and BP5 ACMG codes (Parsons et al. 2019)	Summary of BRCA1 and BRCA2 multifactorial likelihood analysis scores (displayed as Combined LR score) for ACMG codes PP4 and BP5. Data taken from Parsons et al. 2019, Caputo et al. 2021, Easton et al. 2007, and Li et al. 2008 supplementary materials.
7	ClinVar Short Variants < 50bp	Genomics position of the substitutions and indels shorter than 50 bp in the ClinVar database.
8	ClinVar SNVs submitted interpretations and evidence	Genomic positions of individual variant submissions and interpretations of the clinical significance in the ClinVar database.
9	Human Gene Mutation Database - Public Version	Genomic positions of variants in the public version of the Human Gene Mutation Database (HGMD).
10	Leiden Open Variation Database, short <50 bp variants and insertions of any length	Genomic positions of all public entries in public installations of the Leiden Open Variation Database system (LOVD).
11	BRCA exchange	Clinical significance for BRCA1/2 variants from expert review by the ENIGMA consortium.
12	GnomAD v2 (filter non-cancer)	Computed allele frequencies from samples from individuals who were not ascertained for having cancer in a cancer study.
13	BayesDel	Deleteriousness meta-score for coding and non-coding variants, single nucleotide variants and small insertion / deletions. https://fenglab.chpc.utah.edu/BayesDel/BayesDel.html
14	Avada Variants extracted from full text publications	Genomic positions of variants in the AVADA database of variants, built by a machine learning software that analyzes full text research articles.
15	Genomenon Mastermind Variants extracted from full text publications	Variants found in the full text of scientific publications by machine learning-based software gathered by Genomenon Mastermind.
