# Supplementary material for: Reclassification of VUS in BRCA1 and BRCA2 using the new BRCA1/BRCA2 ENIGMA track set demonstrates the superiority of ClinGen ENIGMA Expert Panel specifications over the standard ACMG/AMP classification system
Source: Genet Med Open. 2025 Jan 7;3:101961. doi: 10.1016/j.gimo.2024.101961 (PMC11869971; doi:10.1016/j.gimo.2024.101961)
Supplement: Supplementary Table 2 [file mmc4.xlsx]

## Sheet: Tabelle1
Supplementary table 2: List of variants and data used for reclassification.
					start point (baseline VUS), (ACMG/AMP 2015) (t1)		ACMG/AMP+SVI (t2)			ENIGMA VCEP (t3)				reclassification ACMG/AMP SVI improved vs. ENIGMA VCEP (t2/t3)
Patient #	Gen	PatientID	c.HGVS	p.HGVS	ACMG Codes	ACMG/AMP class	ACMG codes	ACMG/AMP class	ACMG/AMP points	ACMG Codes	ACMG/AMP class	ACMG/AMP points	Comment	new codes for t3	t2 codes removed for t3
1	BRCA1	248974	NM_007294.4:c.*39G>A	p.(=)	PM2_SUP	3	BP4, BP7	2	-2	BP4, BP7	2	-2	3´UTR, AC>1 gnomAD v2 and v3 non-cancer. Note: 3´UTR variants are not specifically adressed in the ENIGMA specifications, codes BP4+BP7 for this variant reflects our interpretation.	n.a.	n.a.
2	BRCA2	207562	NM_000059.4:c.10054C>G	p.(Leu3352Val)	PM2_SUP, BP4	3	PM2_SUP, BP4_MOD	2	-1	BP1_STR	2	-4	not in funct domain, spliceAI neg, AC<=1 gnomAD v2 non-cancer	BP1_STR	PM2_SUP, BP4_MOD
3	BRCA2	224674	NM_000059.4:c.10072G>A	p.(Gly3358Arg)	PM2_SUP, BP4	3	PM2_SUP, BP4	3	0	BP1_STR, PM2_SUP	2	-3	not in funct domain, spliceAI neg, absent gnomAD v2 and v3 non-cancer	BP1_STR	BP4
4	BRCA1	216376	NM_007294.4:c.1099A>G	p.(Thr367Ala)	PM2_SUP, BP4	3	PM2_SUP	3	1	BP1_STR, PM2_SUP	2	-3	not in funct domain, spliceAI neg, absent gnomAD v2 and v3 non-cancer	BP1_STR	n.a.
5	BRCA2	237781	NM_000059.4:c.1117C>A	p.(Gln373Lys)	PM2_SUP, BP4	3	PM2_SUP, BP4_MOD	2	-1	BP1_STR, PM2_SUP	2	-3	not in funct domain, spliceAI neg, absent gnomAD v2 and v3 non-cancer	BP1_STR	BP4_MOD
6	BRCA1	258063	NM_007294.4:c.1119A>G	p.(Ile373Met)	PM2_SUP	3	PM2_SUP	3	1	BP1_STR, PM2_SUP	2	-3	not in funct domain, spliceAI neg, absent gnomAD v2 and v3 non-cancer	BP1_STR	n.a.
7	BRCA2	212783	NM_000059.4:c.1124C>T	p.(Pro375Leu)	PS4_MOD, PM2_SUP, BP4	3	BP4_MOD, BP2, PM2_SUP	2	-2	BP1_STR, BS2_SUP; BP5_SUP	1	-6	not in funct domain, spliceAI neg, AC<=1 gnomAD v2 non-cancer, found in patient (first cancer onset >50y ) together with BRCA2 class 5, phase unknown, BS2_SUP met, Parson et al combined LR 0.41, BP5_SUP met	BP1_STR, BS2_SUP, BP5_SUP	BP4_MOD, BP2, PM2_SUP
8	BRCA2	242919	NM_000059.4:c.1159G>T	p.(Val387Phe)	PM2_SUP, BP4	3	PM2_SUP	3	1	BP1_STR	2	-4	not in funct domain, spliceAI neg, AC>1 gnomAD v2 non-cancer	BP1_STR	PM2_SUP
9	BRCA1	237133	NM_007294.4:c.1232A>T	p.(Asp411Val)	PM2_SUP, BP4	3	PM2_SUP, BP4_MOD	2	-1	BP1_STR, PM2_SUP	2	-3	not in funct domain, spliceAI neg, absent gnomAD v2 and v3 non-cancer	BP1_STR	BP4_MOD
10	BRCA1	255904	NM_007294.4:c.1441C>G	p.(Leu481Val)	PS4_SUP, PM2_SUP, PP3	3	BP2, PP3, PM2_SUP	3	1	BP1_STR, BS2_SUP; PM2_SUP	2	-4	not in funct domain, spliceAI neg, absent gnomAD v2 and v3 non-cancer, found in patient (first cancer onset >50y ) together with BRCA1 class 5, phase unknown, BS2_SUP met	BP1_STR, BS2_SUP	BP2, PP3
11	BRCA2	234679	NM_000059.4:c.179A>G	p.(Asn60Ser)	PS4_SUP, PM2_SUP, BP4	3	BP4_MOD	2	-2	BP1_STR	2	-4	not in funct domain, spliceAI neg, AC>1 gnomAD v2 non-cancer	BP1_STR	BP4_MOD
12	BRCA1	236925	NM_007294.4:c.1824_1826del	p.(Lys608del)	PM4, PM2_SUP	3	PM4, PM2_SUP	3	3	BP1_STR, BS3	1	-8	not in funct domain, spliceAI neg, AC>1 gnomAD v2 non-cancer, variant is in table 9 ENIGMA specifications, BS3 met	BP1_STR, BS3	PM4, PM2_SUP
13	BRCA2	224966	NM_000059.4:c.1942T>A	p.(Ser648Thr)	PM2_SUP, BP4	3	PM2_SUP, BP4_MOD	2	-1	BP1_STR	2	-4	not in funct domain, spliceAI neg, AC>1 gnomAD v2 non-cancer	BP1_STR	PM2_SUP, BP4_MOD
14	BRCA2	213057	NM_000059.4:c.2024C>G	p.(Thr675Arg)	PM2_SUP, BP4	3	PM2_SUP, BP4	3	0	BP1_STR, PM2_SUP	2	-3	not in funct domain, spliceAI neg, absent gnomAD v2 and v3 non-cancer	BP1_STR	BP4
15	BRCA1	240305	NM_007294.4:c.2069A>G	p.(Lys690Arg)	PM2_SUP, BP4	3	PM2_SUP	3	1	BP1_STR, PM2_SUP	2	-3	not in funct domain, spliceAI neg, absent gnomAD v2 and v3 non-cancer	BP1_STR	n.a.
16	BRCA1	240305	NM_007294.4:c.2079C>G	p.(Asp693Glu)	PM2_SUP, BP4	3	PM2_SUP	3	1	BP1_STR, PM2_SUP	2	-3	not in funct domain, spliceAI neg, absent gnomAD v2 and v3 non-cancer	BP1_STR	n.a.
17	BRCA2	262351	NM_000059.4:c.2091A>C	p.(Lys697Asn)	PM2_SUP, BP4	3	PM2_SUP	3	1	BP1_STR, PM2_SUP	2	-3	not in funct domain, spliceAI neg, absent gnomAD v2 and v3 non-cancer	BP1_STR	n.a.
18	BRCA1	211801	NM_007294.4:c.2362G>A	p.(Val788Ile)	PM2_SUP, BP4	3	PM2_SUP	3	1	BP1_STR	2	-4	not in funct domain, spliceAI neg, AC>1 gnomAD v2 non-cancer	BP1_STR	PM2_SUP
19	BRCA2	241608	NM_000059.4:c.2515T>C	p.(Tyr839His)	PM2_SUP, BP4	3	PM2_SUP, BP4_MOD	2	-1	BP1_STR, BP5_MOD, PM2_SUP	2	-5	not in funct domain, spliceAI neg, absent gnomAD v2 and v3 non-cancer	BP1_STR, BP5_MOD	BP4_MOD
20	BRCA2	225361	NM_000059.4:c.2599A>G	p.(Thr867Ala)	PM2_SUP, BP4	3	PM2_SUP, BP4_MOD	2	-1	BP1_STR, PM2_SUP	2	-3	not in funct domain, spliceAI neg, absent gnomAD v2 and v3 non-cancer	BP1_STR	BP4_MOD
21	BRCA1	247651	NM_007294.4:c.2663A>T	p.(His888Leu)	PM2_SUP, BP4	3	PM2_SUP	3	1	BP1_STR, PM2_SUP	2	-3	not in funct domain, spliceAI neg, absent gnomAD v2 and v3 non-cancer	BP1_STR	n.a.
22	BRCA2	217849	NM_000059.4:c.2743A>T	p.(Thr915Ser)	PM2_SUP, BP4	3	PM2_SUP, BP4	3	0	BP1_STR, PM2_SUP	2	-3	not in funct domain, spliceAI neg, absent gnomAD v2 and v3 non-cancer	BP1_STR	BP4
23	BRCA1	241344	NM_007294.4:c.2765C>G	p.(Thr922Arg)	PM2_SUP, BP4	3	PM2_SUP	3	1	BP1_STR, BP5_SUP	2	-5	not in funct domain, spliceAI neg, AC<=1 gnomAD v2 non-cancer, Parson et al combined LR 0.28, BP5_SUP met	BP1_STR, BP5_SUP	PM2_SUP
24	BRCA2	213861	NM_000059.4:c.2779A>G	p.(Met927Val)	PS4_SUP, PM2_SUP, BP4	3	PM2_SUP, BP4_MOD	2	-1	BP1_STR, BP5_SUP, PM2_SUP	2	-4	not in funct domain, spliceAI neg, absent gnomAD v2 and v3 non-cancer, Parson et al combined LR 0.46, BP5_SUP met	BP1_STR, BP5_SUP	BP4_MOD
25	BRCA1	223943	NM_007294.4:c.2808T>G	p.(Asp936Glu)	PM2_SUP	3	PM2_SUP	3	1	BP1_STR	2	-4	not in funct domain, spliceAI neg, AC>1 gnomAD v2 non-cancer	BP1_STR	PM2_SUP
26	BRCA1	239118	NM_007294.4:c.2998G>A	p.(Glu1000Lys)	PM2_SUP, BP4	3	PM2_SUP	3	1	BP1_STR, BS3, BP5_STR	1	-12	not in funct domain, spliceAI neg, AC<=1 gnomAD v2 non-cancer, variant is in table 9 ENIGMA specifications, BS3 met, Parson et al combined LR 0.049, BP5_STR met	BP1_STR, BS3, BP5_STR	PM2_SUP
27	BRCA1	207503	NM_007294.4:c.3058C>T	p.(Pro1020Ser)	PM2_SUP, BP4	3	PM2_SUP, BP4	3	0	BP1_STR, PM2_SUP	2	-3	not in funct domain, spliceAI neg, absent gnomAD v2 and v3 non-cancer	BP1_STR	BP4
28	BRCA2	231740	NM_000059.4:c.305A>G	p.(Lys102Arg)	PM2_SUP, BP4	3	PM2_SUP	3	1	BP1_STR, PM2_SUP	2	-3	not in funct domain, spliceAI neg, absent gnomAD v2 and v3 non-cancer	BP1_STR	n.a.
29	BRCA2	268682	NM_000059.4:c.3085A>G	p.(Met1029Val)	PM2_SUP	3	PM2_SUP	3	1	BP1_STR	2	-4	not in funct domain, spliceAI neg, AC>1 gnomAD v2 non-cancer	BP1_STR	PM2_SUP
30	BRCA1	211078	NM_007294.4:c.3113A>C	p.(Glu1038Ala)	PM2_SUP, PP3	3	PM2_SUP	3	1	BP1_STR, PM2_SUP	2	-3	not in funct domain, spliceAI neg, absent gnomAD v2 and v3 non-cancer	BP1_STR	n.a.
31	BRCA2	265684	NC_000013.11(NM_000059.4):c.317-8T>C	p.?	PM2_SUP, BP4	3	PM2_SUP, BP4	3	0	PM2_SUP, BP4	3	0	intronic variant, spliceAI neg, absent gnomAD v2 and v3 non-cancer, BP7 not met, (not at or beyond +7 or -21)	n.a.	n.a.
32	BRCA1	241729	NM_007294.4:c.3365C>T	p.(Thr1122Ile)	PM2_SUP, BP4	3	PM2_SUP	3	1	BP1_STR, PM2_SUP	2	-3	not in funct domain, spliceAI neg, absent gnomAD v2 and v3 non-cancer	BP1_STR	n.a.
33	BRCA2	259425	NM_000059.4:c.3503T>C	p.(Met1168Thr)	PS4_SUP, PM2_SUP, BP4	3	PM2_SUP, BP4	3	0	BP1_STR, BP5_SUP	2	-5	not in funct domain, spliceAI neg, AC<=1 gnomAD v2 non-cancer, Parsons et al combined LR 0.41, BP5_SUP met	BP1_STR, BP5_SUP	PM2_SUP, BP4
34	BRCA2	219817	NM_000059.4:c.3521G>A	p.(Gly1174Asp)	PM2_SUP, BP4	3	PM2_SUP, BP4	3	0	BP1_STR, PM2_SUP	2	-3	not in funct domain, spliceAI neg, absent gnomAD v2 and v3 non-cancer	BP1_STR	BP4
35	BRCA2	207657	NM_000059.4:c.3524A>G	p.(Gln1175Arg)	PM2_SUP, BP4	3	PM2_SUP, BP4	3	0	BP1_STR, PM2_SUP	2	-3	not in funct domain, spliceAI neg, absent gnomAD v2 and v3 non-cancer	BP1_STR	BP4
36	BRCA2	219111	NM_000059.4:c.353G>A	p.(Arg118His)	PS4_SUP, PM2_SUP, BP4	3	n.a.	3	0	BP1_STR, BS1_SUP	2	-5	not in funct domain, spliceAI neg, FAF gnomAD v2 non-cancer > 0.00002, BS1_SUP met	BP1_STR, BS1_SUP	n.a.
37	BRCA2	231478	NM_000059.4:c.362A>T	p.(Lys121Ile)	PM2_SUP, BP4	3	PM2_SUP, BP4_MOD	2	-1	BP1_STR, PM2_SUP	2	-3	not in funct domain, spliceAI neg, absent gnomAD v2 and v3 non-cancer	BP1_STR	BP4_MOD
38	BRCA1	211297	NM_007294.4:c.3649T>C	p.(Ser1217Pro)	PM2_SUP, BP4	3	BP4	2	-1	BP1_STR, BS1_SUP	2	-5	not in funct domain, spliceAI neg, FAF gnomAD v2 non-cancer >0.00002, BS1_SUP met	BP1_STR, BS1_SUP	BP4
39	BRCA1	237133	NM_007294.4:c.3681A>T	p.(Gln1227His)	PM2_SUP, BP4	3	PM2_SUP	3	1	BP1_STR, PM2_SUP	2	-3	not in funct domain, spliceAI neg, absent gnomAD v2 and v3 non-cancer	BP1_STR	n.a.
40	BRCA1	218213	NM_007294.4:c.3728G>C	p.(Arg1243Thr)	PM2_SUP, BP4	3	PM2_SUP	3	1	BP1_STR, PM2_SUP	2	-3	not in funct domain, spliceAI neg, absent gnomAD v2 and v3 non-cancer	BP1_STR	n.a.
41	BRCA2	214592	NM_000059.4:c.3762G>T	p.(Glu1254Asp)	PM2_SUP, BP4	3	PM2_SUP, BP4	3	0	BP1_STR	2	-4	not in funct domain, spliceAI neg, AC<=1 gnomAD v2 non-cancer	BP1_STR	PM2_SUP, BP4
42	BRCA2	216219	NM_000059.4:c.3767A>G	p.(His1256Arg)	PM2_SUP, BP4	3	PM2_SUP, BP4	3	0	BP1_STR, BP5_SUP, PM2_SUP	2	-4	not in funct domain, spliceAI neg, absent gnomAD v2 and v3 non-cancer, Parson et al combined LR 0.30, BP5_SUP met	BP1_STR, BP5_SUP	BP4
43	BRCA2	219719	NM_000059.4:c.3836A>G	p.(Asn1279Ser)	PS4_SUP, PM2_SUP, BP4	3	PM2_SUP, BP4	3	0	BP1_STR, PM2_SUP	2	-3	not in funct domain, spliceAI neg, absent gnomAD v2 and v3 non-cancer	BP1_STR	BP4
44	BRCA2	231626	NM_000059.4:c.3858_3860del	p.(Lys1286del)	PM4, PS4_SUP, PM2_SUP	3	PM4, PP3	3	3	BS1, BP1_STR	1	-8	not in funct domain, spliceAI neg, in-frame del, FAF gnomAD v2 non -cancer >0.0001, BS1 met	BS1, BP1_STR	PM4, PP3
45	BRCA2	270459	NM_000059.4:c.3910A>G	p.(Thr1304Ala)	PM2_SUP, BP4	3	PM2_SUP, BP4_MOD	2	-1	BS1_SUP, BP1_STR	2	-5	not in funct domain, spliceAI neg, FAF gnomAD v2 non-cancer > 0.00002, BS1_SUP met	BS1_SUP, BP1_STR	PM2_SUP, BP4_MOD
46	BRCA2	235743	NM_000059.4:c.397C>A	p.(Pro133Thr)	PM2_SUP, BP4	3	PM2_SUP, BP4_MOD	2	-1	BP1_STR	2	-4	not in funct domain, spliceAI neg, AC<=1 gnomAD v2 non-cancer	BP1_STR	PM2_SUP, BP4_MOD
47	BRCA2	252208	NM_000059.4:c.4028A>G	p.(Lys1343Arg)	PM2_SUP, BP4	3	PM2_SUP, BP4	3	0	BP1_STR, PM2_SUP	2	-3	not in funct domain, spliceAI neg, absent gnomAD v2 and v3 non-cancer	BP1_STR	BP4
48	BRCA2	216695	NM_000059.4:c.4059A>C	p.(Glu1353Asp)	PM2_SUP, BP4	3	PM2_SUP, BP4	3	0	BP1_STR, PM2_SUP	2	-3	not in funct domain, spliceAI neg, absent gnomAD v2 and v3 non-cancer	BP1_STR	BP4
49	BRCA1	249112	NC_000017.11(NM_007294.4):c.4096+1G>A	p.?	PM2_SUP, PVS1_STR	3	PM2_SUP, PVS1_STR	3	5	PVS1_M (RNA)	3	2	splice site variant, AC>1 gnomAD v2 non-cancer, Clinical data collected by the ENIGMA consortium demonstrates that the BRCA1 c.4096+1G>A variant may not exhibit the clinical characteristics of a standard high-risk pathogenic BRCA1 variant (Spurdle, unpublished data). This splice site variant has been proven to result in production of naturally occurring in-frame transcripts delta11q (Bonatti et a…	PVS1_M(RNA)	PM2_SUP, PVS1_STR
50	BRCA1	267791	NC_000017.11(NM_007294.4):c.4096+4T>C	p.?	PM2_SUP, BP4	3	PM2_SUP, BP4, BP7	2	-1	BP4, PM2_SUP	3	0	intronic variant, spliceAI neg, absent gnomAD v2 and v3 non-cancer, BP7 not met, (not at or beyond +7 or -21)	n.a.	BP7
51	BRCA1	227899	NM_007294.4:c.4273C>T	p.(Pro1425Ser)	PM2_SUP, BP4	3	PM2_SUP, BP4	3	0	BP1_STR	2	-4	not in funct domain, spliceAI neg, AC<=1 gnomAD v2 non-cancer	BP1_STR	PM2_SUP, BP4
52	BRCA1	242903	NM_007294.4:c.4417T>C	p.(Ser1473Pro)	PM2_SUP, BP4	3	PM2_SUP, BP4	3	0	BP1_STR, PM2_SUP	2	-3	not in funct domain, spliceAI neg, absent gnomAD v2 and v3 non-cancer	BP1_STR	BP4
53	BRCA1	248552	NM_007294.4:c.4445A>G	p.(Asp1482Gly)	PS4_SUP, PM2_SUP, BP4	3	PM2_SUP, BP4	3	0	PM2_SUP	3	1	not in funct domain, spliceAI inconclusive (0.1 > 0.2), not in gnomAD v2 and v3 non-cancer		BP4
54	BRCA1	258662	NM_007294.4:c.4450T>A	p.(Ser1484Thr)	PM2_SUP, BP4	3	PM2_SUP, BP4_MOD, BP5	2	-2	BP1_STR, BS3, PM2_SUP	1	-7	not in funct domain, spliceAI neg, not in gnomAD v2 and v3 non-cancer, co-occurence with BRCA2 class 5, not applicable in ENIGMA specifications, BP2/BS2 not met, variant is in table 9 ENIGMA specifications, BS3 met	BP1_STR, BS3	BP4_MOD, BP5
55	BRCA2	42421	NM_000059.4:c.454A>G	p.(Thr152Ala)	PS4_SUP, PM2_SUP, BP4	3	PM2_SUP, BP4, BP5	2	-1	BP1_STR	2	-4	not in funct domain, spliceAI neg, AC<=1 gnomAD v2 non-cancer, co-occurence with BRCA1 class 5, not applicable in ENIGMA specifications, BP2/BS2 not met	BP1_STR	PM2_SUP, BP4, BP5
56	BRCA2	234112	NM_000059.4:c.4644A>C	p.(Glu1548Asp)	PM2_SUP, BP4	3	PM2_SUP	3	1	BP1_STR, PM2_SUP	2	-3	not in funct domain, spliceAI neg, absent gnomAD v2 and v3 non-cancer	BP1_STR	n.a.
57	BRCA2	261546	NM_000059.4:c.464G>A	p.(Arg155Lys)	PS4_SUP, PM2_SUP, BP4	3	PM2_SUP, BP4	3	0	BP1_STR, PM2_SUP	2	-3	not in funct domain, spliceAI neg, absent gnomAD v2 and v3 non-cancer	BP1_STR	BP4
58	BRCA2	268930	NM_000059.4:c.4685A>C	p.(Gln1562Pro)	PM2_SUP, BP4	3	PM2_SUP, BP4	3	0	BP1_STR	2	-4	not in funct domain, spliceAI neg, AC>1 gnomAD v2 non-cancer	BP1_STR	PM2_SUP, BP4
59	BRCA1	258063	NM_007294.4:c.4697C>A	p.(Ser1566Tyr)	PM2_SUP, PP3	3	PM2_SUP, PP3_MOD	3	3	BP1_STR, PM2_SUP	2	-3	not in funct domain, spliceAI neg, absent gnomAD v2 and v3 non-cancer	BP1_STR	PP3_MOD
60	BRCA2	238506	NC_000013.11(NM_000059.4):c.476-3C>A	p.?	PS3_SUP, PS4_SUP, PM3_SUP, PM2_SUP, PP3	3	PS3_SUP, PS4_SUP, PM3_SUP, PP3	3	4	PP3	3	1	intronic variant, SpliceAI predicts out-of-frame skipping Ex6, AC>1 in gnomAD v2 non-cancer, RNA data inconclusive (partial splice defect, not quantifyable, Ambry internal data, PMID: 30883759, 30832263), reported in an individual diagnosed with Fanconi anemia with a pathogenic BRCA2 co-variant (PMID: 27862952), PM3 not applicable by ENIGMA specifications	n.a.	PS3_SUP, PS4_SUP, PM3_SUP
61	BRCA1	253655	NM_007294.4:c.4921G>T	p.(Ala1641Ser)	PM2_SUP	3	PM2_SUP	3	1	BP1_STR, PM2_SUP	2	-3	not in funct domain, spliceAI neg, absent gnomAD v2 and v3 non-cancer	BP1_STR	n.a.
62	BRCA1	265459	NM_007294.4:c.5071A>G	p.(Thr1691Ala)	PS4_SUP, PM2_SUP, PP3	3	PS4_SUP, PM5, PP3, PM2_SUP	3	5	PM2_SUP	3	1	in funct domain, SpliceAI neg, BayesDel not conclusive, absent from gnomAD v2 and v3 non-cancer, PM5 not applicable by ENIGMA specifications, ENIGMA specifications table 9, funcional assays are discordant, BS3/PS3 not met	n.a.	PS4_SUP, PM5, PP3
63	BRCA2	227366	NM_000059.4:c.5081G>A	p.(Arg1694Lys)	PM2_SUP, BP4	3	PM2_SUP	3	1	BP1_STR	2	-4	not in funct domain, spliceAI neg, AC<=1 gnomAD v2 non-cancer	BP1_STR	PM2_SUP
64	BRCA1	254262	NC_000017.11(NM_007294.4):c.5153-26A>G	p.?	PM2_SUP, PS3	3	PS3_SUP, PS4_SUP, PM2_SUP, PP3, BS3_SUP, BS2_SUP	3	2	BS3, PP3, PM2_SUP	2	-2	intronic variant, spliceAI positive, out-of-frame Ex18 skipping predicted, absent gnomAD v2 and v3 non-cancer, variant is in table 9 ENIGMA specifications, BS3 met, Case control comparison of UK familial cases against ethnically matched population data does not meet ENIGMA specifications, PS4 not met; Haploid yeast saturation genome editing assay shown to be functional (Findlay et al, 2018)	BS3	PS3_SUP, PS4_SUP, BS3_SUP, BS2_SUP
65	BRCA2	262416	NM_000059.4:c.5225A>T	p.(Asn1742Ile)	PM2_SUP, BP4	3	PM2_SUP, BP4	3	0	BP1_STR	2	-4	not in funct domain, spliceAI neg, AC<=1 gnomAD v2 non-cancer	BP1_STR	PM2_SUP, BP4
66	BRCA1	233940	NM_007294.4:c.523A>G	p.(Lys175Glu)	PM2_SUP, PP3	3	PM2_SUP	3	1	BP1_STR, PM2_SUP	2	-3	not in funct domain, spliceAI neg, absent gnomAD v2 and v3 non-cancer	BP1_STR	n.a.
67	BRCA2	211594	NM_000059.4:c.5386G>T	p.(Asp1796Tyr)	BP4	3	PM2_SUP, BP4	3	0	BP1_STR, PM2_SUP	2	-3	not in funct domain, spliceAI neg, absent gnomAD v2 and v3 non-cancer	BP1_STR	BP4
68	BRCA2	232703	NM_000059.4:c.5414A>G	p.(Asn1805Ser)	PM2_SUP, BP4	3	BP4_MOD	2	-2	BP1_STR	2	-4	not in funct domain, spliceAI neg, AC>1 gnomAD v2 non-cancer	BP1_STR	BP4_MOD
69	BRCA1	233811	NM_007294.4:c.5458G>A	p.(Gly1820Ser)	PM2_SUP, BP4	3	PP3, PM2_SUP, BS3_SUP	3	1	BS3, PM2_SUP	2	-3	in domain, missense, spliceAI not informative, absent gnomAD v2 and v3 non-cancer, variant is in ENIGMA specifications table 9, BS3 met; Experimental studies have shown that this missense change does not substantially affect BRCA1 function (PMID: 30209399, 30257991)	BS3	PP3, BS3_SUP
70	BRCA1	273223	NC_000017.11(NM_007294.4):c.547+6G>A	p.?	PM2_SUP, BP4	3	PM2_SUP, BP4	3	0	BP4	3	-1	intronic variant, spliceAI neg, AC<=1 gnomAD v2 non-cancer, BP7 not met, (not at or beyond +7 or -21)	n.a.	PM2_SUP
71	BRCA2	255850	NM_000059.4:c.5487G>T	p.(Leu1829Phe)	PS4_SUP, PM2_SUP	3	PM2_SUP, BP4	3	0	BP1_STR, BS1_SUP	2	-5	not in funct domain, spliceAI neg, FAF gnomAD 2.1 non-cancer > 0.00002, BS1_SUP met	BP1_STR, BS1_SUP	PM2_SUP, BP4
72	BRCA1	267068	NM_007294.4:c.556T>G	p.(Ser186Ala)	PS4_SUP, PM2_SUP, PP3	3	PS4_SUP, PM2_SUP, PP3_MOD	3	3	BP1_STR	2	-4	not in funct domain, spliceAI neg, AC<=1 gnomAD v2 non-cancer	BP1_STR	PS4_SUP, PM2_SUP, PP3_MOD
73	BRCA1	211341	NM_007294.4:c.5585A>T	p.(His1862Leu)	PM2_SUP	3	PM2_SUP	3	1	BP1_STR, BS3, BP5_MOD	1	-10	not in funct domain, spliceAI neg, AC<=1 gnomAD v2 non-cancer, variant is in table 9 ENIGMA specifications, BS3 met, Parsons et al combined LR 0.17, BP5_MOD met	BP1_STR, BS3, BP5_MOD	PM2_SUP
74	BRCA2	246595	NM_000059.4:c.5683G>A	p.(Glu1895Lys)	PM2_SUP, BP4	3	PM2_SUP, BP4	3	0	BP1_STR	2	-4	not in funct domain, spliceAI neg, AC>1 gnomAD v2 non-cancer	BP1_STR	PM2_SUP, BP4
75	BRCA2	256881	NM_000059.4:c.5860A>G	p.(Thr1954Ala)	PM2_SUP, BP4	3	PM2_SUP, BP4	3	0	BP1_STR, PM2_SUP	2	-3	not in funct domain, spliceAI neg, absent gnomAD v2 and v3 non-cancer	BP1_STR	BP4
76	BRCA2	224016	NM_000059.4:c.5987C>G	p.(Ala1996Gly)	PS4_SUP, PM2_SUP, PP3	3	PM2_SUP	3	1	BP1_STR, PM2_SUP	2	-3	not in funct domain, spliceAI neg, absent gnomAD v2 and v3 non-cancer	BP1_STR	n.a.
77	BRCA2	246500	NM_000059.4:c.6034T>C	p.(Ser2012Pro)	PM2_SUP, BP4	3	PM2_SUP, BP4	3	0	BP1_STR, PM2_SUP	2	-3	not in funct domain, spliceAI neg, absent gnomAD v2 and v3 non-cancer	BP1_STR	BP4
78	BRCA2	248121	NM_000059.4:c.6144T>G	p.(Asn2048Lys)	PM2_SUP, BP4	3	PM2_SUP, BP4_MOD	2	-1	BP1_STR, PM2_SUP	2	-3	not in funct domain, spliceAI neg, absent gnomAD v2 and v3 non-cancer	BP1_STR	BP4_MOD
79	BRCA2	272116	NM_000059.4:c.622G>C	p.(Val208Leu)	PM2_SUP, BP4	3	PM2_SUP, BP4	3	0	BP1_STR, PM2_SUP	2	-3	not in funct domain, spliceAI neg, absent gnomAD v2 and v3 non-cancer	BP1_STR	BP4
80	BRCA2	250656	NC_000013.11(NM_000059.4):c.631+7A>G	p.?	PS4_SUP, PM2_SUP, BP4	3	PM2_SUP, PS4_SUP	3	2	BP7_STR, PM2_SUP	2	-3	intronic variant, spliceAI not informative, absent gnomAD v2 and v3 non-cancer, ENIGMA specifications with in-house RNA Data demonstrating no damaging effect, BP7_STR met	BP7_STR	PS4_SUP
81	BRCA2	218450	NM_000059.4:c.6458C>T	p.(Pro2153Leu)	PM2_SUP, BP4	3	PM2_SUP, BP4	3	0	BP1_STR	2	-4	not in funct domain, spliceAI neg, AC>1 gnomAD v2 non-cancer	BP1_STR	PM2_SUP, BP4
82	BRCA2	253534	NM_000059.4:c.6467C>T	p.(Ser2156Phe)	PM2_SUP	3	PM2_SUP, PS4_SUP	3	2	BP1_STR	2	-4	not in funct domain, spliceAI neg, AC>1 gnomAD v2 non-cancer	BP1_STR	PM2_SUP, PS4_SUP
83	BRCA2	240304	NM_000059.4:c.6469C>G	p.(Gln2157Glu)	PM2_SUP, BP4	3	PM2_SUP, BP4	3	0	BP1_STR, PM2_SUP	2	-3	not in funct domain, spliceAI neg, absent gnomAD v2 and v3 non-cancer	BP1_STR	BP4
84	BRCA2	247909	NM_000059.4:c.6550C>G	p.(Gln2184Glu)	PM2_SUP; PS4_SUP	3	PM2_SUP, PS4_SUP	3	2	BP1_STR	2	-4	not in funct domain, spliceAI neg, AC>1 gnomAD v2 non-cancer	BP1_STR	PM2_SUP, PS4_SUP
85	BRCA1	225722	NM_007294.4:c.655G>A	p.(Asp219Asn)	PM2_SUP, BP4	3	PM2_SUP, BS3_SUP	3	0	PP3	3	1	not in funct domain, spliceAI positive, AC<=1 gnomAD v2 non-cancer, Experimental studies have shown that this missense change does not substantially affect BRCA1 function (PMID: 30209399)	PP3	PM2_SUP, BS3_SUP
86	BRCA2	266222	NM_000059.4:c.6739A>G	p.(Ser2247Gly)	PS4_SUP, PM2_SUP	3	PM2_SUP, PS4_SUP, BP5	3	1	BP1_STR, BS1_SUP	2	-5	not in funct domain, spliceAI neg, FAF gnomAD 2.1 non-cancer > 0.00002, BS1_SUP met, variant found in-house with LP variant in BRCA1	BP1_STR, BS1_SUP	PM2_SUP, PS4_SUP, BP5
87	BRCA2	247263	NM_000059.4:c.6742C>T	p.(His2248Tyr)	PM2_SUP, BP4	3	PM2_SUP	3	1	BP1_STR, PM2_SUP	2	-3	not in funct domain, spliceAI neg, absent gnomAD v2 and v3 non-cancer	BP1_STR	n.a.
88	BRCA2	213227	NM_000059.4:c.6772G>A	p.(Glu2258Lys)	PM2_SUP, BP4	3	PM2_SUP, BP4	3	0	BP1_STR	2	-4	not in funct domain, spliceAI neg, AC>1 gnomAD v2 non-cancer	BP1_STR	PM2_SUP, BP4
89	BRCA2	215806	NM_000059.4:c.6842G>T	p.(Gly2281Val)	BP2, PM2_SUP, PP3	3	PM2_SUP, PP3, BP2	3	1	BS3, BS2_SUP, PP3	2	-4	not in funct domain, spliceAI predicts in-frame Ex12 skipping, AC<=1 gnomAD v2 non-cancer, variant is in ENIGMA specifications table 9, BS3 met, co-occurence in individual(s) with absence of Fanconi Anemia phenotype (1 point), BS2_SUP met, variant found in-house in individual with P variant in BRCA1 (phase unkown)	BS3, BS2_SUP	PM2_SUP, BP2
90	BRCA2	248727	NM_000059.4:c.6847C>G	p.(Pro2283Ala)	PM2_SUP, PP3	3	PM2_SUP, PP3, PS4_SUP	3	3	BP1_STR	2	-4	not in funct domain, spliceAI neg, AC<=1 gnomAD v2 non-cancer	BP1_STR	PM2_SUP, PP3, PS4_SUP
91	BRCA2	268638	NM_000059.4:c.6884G>C	p.(Arg2295Thr)	PS4_SUP, PM2_SUP	3	PS4_SUP, PM2_SUP	3	2	BP1_STR, PM2_SUP	2	-3	not in funct domain, spliceAI neg, absent gnomAD v2 and v3 non-cancer	BP1_STR	PS4_SUP
92	BRCA2	228269	NM_000059.4:c.6916G>C	p.(Ala2306Pro)	PM2_SUP, BP4	3	PS4_SUP, PM2_SUP	3	2	BP1_STR, PM2_SUP	2	-3	not in funct domain, spliceAI neg, absent gnomAD v2 and v3 non-cancer	BP1_STR	PS4_SUP
93	BRCA2	212202	NM_000059.4:c.7033C>G	p.(Gln2345Glu)	PM2_SUP, BP4	3	PM2_SUP	3	1	BP1_STR, PM2_SUP	2	-3	not in funct domain, spliceAI neg, absent gnomAD v2 and v3 non-cancer	BP1_STR	n.a.
94	BRCA2	270194	NM_000059.4:c.7051G>A	p.(Ala2351Thr)	PS4_SUP	3	PS4_SUP	3	1	BP1_STR, BS1_SUP; BP5_MOD	1	-7	not in funct domain, spliceAI neg, FAF >0.00002 gnomAD v2 non-cancer, BS1_SUP met, Parsons et al combined LR 0.177, BP5_MOD met	BP1_STR, BS1_SUP, BP5_MOD	PS4_SUP
95	BRCA2	258088	NM_000059.4:c.7095T>A	p.(His2365Gln)	PM2_SUP, BP4	3	PM2_SUP, BP5	3	0	BP1_STR, PM2_SUP	2	-3	not in funct domain, spliceAI neg, absent gnomAD v2 and v3 non-cancer, variant found in co-occurrences with pathogenic variant (BRCA1 c.5080G>T, p.Glu1694X, UMD database)	BP1_STR	BP5
96	BRCA2	221069	NM_000059.4:c.7222C>T	p.(Pro2408Ser)	PM2_SUP, PP3	3	PM2_SUP, PP3	3	2	BP1_STR	2	-4	not in funct domain, spliceAI neg, AC<=1 gnomAD v2 non-cancer	BP1_STR	PM2_SUP, PP3
97	BRCA1	259825	NM_007294.4:c.724A>G	p.(Ser242Gly)	PM2_SUP	3	PM2_SUP	3	1	BP1_STR, PM2_SUP	2	-3	not in funct domain, spliceAI neg, absent gnomAD v2 and v3 non-cancer	BP1_STR	n.a.
98	BRCA2	250864	NM_000059.4:c.7633G>A	p.(Val2545Ile)	PM2_SUP, BP2	3	BP2, PM2_SUP	3	0	BS2_SUP, BP5_MOD, BP4	2	-4	in DNA-BD, spliceAI neg, BayesDel -0.12 BP4 met, Parson et al combined LR 0.13, BP5_MOD met, AC>1 in gnomAD v2 non-cancer, variant co-occured with BRCA2 pGln2580* in female patient with TNBC at age 56 (in-house data), no famliy history, ENIGMA specifications (1 point), BS2_SUP met	BS2_SUP, BP5_MOD, BP4	BP2, PM2_SUP
99	BRCA2	273363	NM_000059.4:c.7651A>C	p.(Lys2551Gln)	PM2_SUP, BP4	3	PM2_SUP	3	1	BP4	3	-1	in DNA-BD, spliceAI neg, BayesDel -0.2, BP4 met, AC>1 gnomAD v2 non-cancer	BP4	PM2_SUP
100	BRCA2	262782	NM_000059.4:c.7828G>A	p.(Val2610Met)	PS4_SUP, PM2_SUP, PP3	3	PP3, PM2_SUP, PS4_SUP, BP7_SUP(RNA)	3	2	PP3, PM2_SUP, PP4, BP7_SUP(RNA)	3	2	in DNA-BD, SpliceAI predicts de novo SD in exon, absent gnomAD v2 and v3 non-cancer, Parsons et al combined LR 3.78, PP4 met, BP7_SUP(RNA, Invitae)	PP4	PS4_SUP
101	BRCA2	229042	NC_000013.11(NM_000059.4):c.7977-6T>C	p.?	PM2_SUP, BP4	3	PM2_SUP, BP4	3	0	PM2_SUP, BP4	3	0	intronic variant, spliceAI neg, absent gnomAD v2 and v3 non-cancer, BP7 not met, (not at or beyond +7 or -21)	n.a.	n.a.
102	BRCA1	252950	NM_007294.4:c.804C>G	p.(Asn268Lys)	PS4_MOD, PM2_SUP	3	PS4_SUP, PM2_SUP	3	2	BP1_STR, BS3	1	-8	not in funct domain, spliceAI neg, AC>1 gnomAD v2 non-cancer, variant is in ENIGMA specifications table 9, BS3 met	BP1_STR, BS3	PS4_SUP, PM2_SUP
103	BRCA2	232703	NM_000059.4:c.8092G>A	p.(Ala2698Thr)	PM2_SUP, BP4	3	BP4	2	-1	BS1, BP4	2	-5	in DNA-BD domain, spliceAI neg, BayesDel -0.33, BP4 met, FAF >0.0001 gnomAD v2 non-cancer, BS1 met, co-occurence with P/LP in cancer patient (phase unknown, no clinical data; ClinVar SCV000918820.4)	BS1	n.a.
104	BRCA1	227739	NM_007294.4:c.811G>C	p.(Val271Leu)	PM2_SUP, PP3, BS3_SUP	3	PS4_SUP, PM2_SUP, BS3_SUP	3	1	BP1_STR, BS3	1	-8	in DNA-BD, spliceAI neg, AC<=1 gnomAD v2 non-cancer, variant is in ENIGMA specifications table 9, BS3 met	BP1_STR, BS3	PS4_SUP, PM2_SUP, BS3_SUP
105	BRCA1	234311	NM_007294.4:c.827C>T	p.(Thr276Ile)	PM2_SUP, PP3	3	PP3, PM2_SUP	3	2	BP1_STR, PM2_SUP	2	-3	not in funct domain, spliceAI neg, absent gnomAD v2 and v3 non-cancer	BP1_STR	PP3
106	BRCA2	237811	NM_000059.4:c.830A>G	p.(Asn277Ser)	PM2_SUP, BP4	3	PM2_SUP, BP4_MOD	2	-1	PP3	3	1	not in funct domain, spliceAI predicts de novo SD, AC<=1 gnomAD v2 non-cancer	PP3	PM2_SUP, BP4_MOD
107	BRCA2	212278	NM_000059.4:c.8351G>A	p.(Arg2784Gln)	PM5, PM2_SUP, PP3	3	PS3_SUP, PM5_SUP, PP3, PS4_SUP	3	4	PS3, BP5_VSTR, PP3	3	0	in DNA-BD, spliceAI neg, BayesDel 0.32, PP3 met, AC>1 gnomAD v2 non-cancer. Parsons et al combined LR 0.000008, BP5_STR met, variant is in ENIGMA specifications table 9, BS3 met, conflicting evidence functional and multifactorial data; overall codes would indicate likely benign (-3 points), but discussion in Parons 2019 imply VUS (possibly red penetrance). In the BRCA2 Homology-Directed Repair Ac…	PS3, BP5_VSTR	PS3_SUP, PM5_SUP, PS4_SUP
108	BRCA2	270454	NM_000059.4:c.8452G>A	p.(Val2818Ile)	PM2_SUP	3	PM2_SUP, PS4_SUP	3	2	BP4	3	-1	in DNA-BD, spliceAI neg, BayesDel -0.21, BP4 met, AC<=1 gnomAD v2 non-cancer	BP4	PM2_SUP, PS4_SUP
109	BRCA2	231901	NM_000059.4:c.8668C>A	p.(Leu2890Ile)	PS4_SUP, PM2_SUP, BP1	3	PS4_SUP, BP5, BP4	2	-1	BP4	3	-1	in DNA-BD, spliceAI neg, BayesDel -0.36, BP4 met, AC>1 gnomAD v2 non-cancer, co-occurence with BRCA1 class 5 (SCV000695171.3)	n.a.	PS4_SUP, BP5
110	BRCA2	217127	NM_000059.4:c.8798G>C	p.(Arg2933Thr)	PM2_SUP, BP4	3	PM2_SUP	3	1	BS3, BP4	2	-5	in DNA-BD, spliceAI neg, BayesDel 0.10, BP4 met, variant is in ENIGMA specifications table 9, BS3 met, AC>1 gnomAD v2 non-cancer	BS3, BP4	PM2_SUP
111	BRCA2	264506	NM_000059.4:c.8819A>G	p.(Lys2940Arg)	PM2_SUP, BP4	3	PM2_SUP, BP4	3	0	BP4, PM2_SUP	3	0	in DNA-BD, spliceAI neg, BayesDel 0.05, BP4 met, absent gnomAD v2 and v3 non-cancer	n.a.	n.a.
112	BRCA2	267867	NM_000059.4:c.8819A>G	p.(Lys2940Arg)	PM2_SUP, BP4	3	PM2_SUP, BP4	3	0	BP4, PM2_SUP	3	0	in DNA-BD, spliceAI neg, BayesDel 0.05, BP4 met, absent gnomAD v2 and v3 non-cancer	n.a.	n.a.
113	BRCA2	223241	NM_000059.4:c.8844T>G	p.(Ile2948Met)	PM2_SUP	3	PM2_SUP, BP4	3	0	BP4, PM2_SUP	3	0	in DNA-BD, spliceAI neg, BayesDel -0.04, BP4 met, absent gnomAD v2 and v3 non-cancer	n.a.	n.a.
114	BRCA2	237192	NM_000059.4:c.9211G>A	p.(Glu3071Lys)	PM2_SUP, PP3	3	PP3_MOD, PM2_SUP	3	3	PM2_SUP, PP3	3	2	in DNA-BD, spliceAI neg, BayesDel 0.32, PP3 met, absent gnomAD v2 and v3 non-cancer	PP3	PP3_MOD
115	BRCA2	237185	NM_000059.4:c.9290G>A	p.(Cys3097Tyr)	PM2_SUP, BP4	3	PM2_SUP	3	1	BP4, PM2_SUP	3	0	in DNA-BD, spliceAI neg, BayesDel 0.13, BP4 met, absent gnomAD v2 and v3 non-cancer	BP4
116	BRCA2	211931	NM_000059.4:c.959T>C	p.(Leu320Pro)	PM2_SUP	3	PM2_SUP, BP4	3	0	BP1_STR	2	-4	not in funct domain, spliceAI neg, AC<=1 gnomAD v2 non-cancer	BP1_STR	PM2_SUP, BP4
117	BRCA2	266772	NM_000059.4:c.9613_9614delinsCT	p.(Ala3205Leu)	PS4_SUP, PM2_SUP	3	PS4_SUP, PM2_SUP, BP5, BS3_SUP	3	0	BP1_STR; BS1_SUP	2	-5	not in funct domain, spliceAI neg, FAF >0.00002 gnomAD v2 non-cancer, BS1_SUP met	BP1_STR, BS1_SUP	PS4_SUP, PM2_SUP, BP5, BS3_SUP
118	BRCA2	219086	NM_000059.4:c.9749C>T	p.(Ser3250Leu)	PM2_SUP, BP4	3	PM2_SUP, BP4	3	0	BP1_STR, PM2_SUP	2	-3	not in funct domain, spliceAI neg, absent gnomAD v2 and v3 non-cancer	BP1_STR	BP4
119	BRCA1	247757	NM_007294.4:c.994C>T	p.(Arg332Trp)	PS4_SUP, PM2_SUP, BP4	3	PS4_SUP, PM2_SUP	3	2	BP1_STR, BP5_SUP	2	-5	not in funct domain, spliceAI neg, AC<=1 gnomAD v2 non-cancer, Parsons et al combined LR: 0.47, BP5_SUP met	BP1_STR, BP5_SUP	PS4_SUP, PM2_SUP
120	BRCA2	237137	NM_000059.4:c.9983T>G	p.(Phe3328Cys)	PM2_SUP, BP4	3	BP4_MOD, PM2_SUP	2	-1	BP1_STR	2	-4	not in funct domain, spliceAI neg, AC<=1 gnomAD v2 non-cancer	BP1_STR	BP4_MOD, PM2_SUP
121	BRCA2	255001	NM_000059.4:c.9998T>C	p.(Leu3333Pro)	PM2_SUP, BP4	3	BP4_MOD, PM2_SUP	2	-1	BP1_STR, PM2_SUP	2	-3	not in funct domain, spliceAI neg, absent gnomAD v2 and v3 non-cancer	BP1_STR	BP4_MOD
ACMG/AMP 2015 (t1). These variants represent the baseline VUS for this study. The variants were classified as VUS as of Nov 2023 in our in-house database, but contained classifications from 2018-2023. SVI recommendations from 2015 onwards are taken into account, depending on the time of classification (e.g. PM2 used as "supporting" evidence strength for all variants). ACMG/AMP SVI (t2). Variants …
