# Supplementary material for: Reclassification of VUS in BRCA1 and BRCA2 using the new BRCA1/BRCA2 ENIGMA track set demonstrates the superiority of ClinGen ENIGMA Expert Panel specifications over the standard ACMG/AMP classification system
Source: Genet Med Open. 2025 Jan 7;3:101961. doi: 10.1016/j.gimo.2024.101961 (PMC11869971; doi:10.1016/j.gimo.2024.101961)
Supplement: Supplementary Table 3 [file mmc5.xlsx]

## Sheet: Tabelle1
Supplementary table 3: List of ACMG codes and their strength with the number of changes of use (removed or added) during the evaluation of variants with ACMG- and ENIGMA-rules.
transition	code	removed	added
1	PP3	7	3
1	PP3_MOD	0	3
1	PP4	0	0
1	PM2_SUP	10	1
1	PM3_SUP	0	0
1	PM4	0	0
1	PM5	1	1
1	PM5_SUP	0	1
1	PS3	1	0
1	PS3_SUP	0	2
1	PS4_MOD	2	0
1	PS4_SUP	12	8
1	PVS1_M(RNA)	0	0
1	PVS1_STR	0	0
1	BP1	1	0
1	BP1_STR	0	0
1	BP2	0	2
1	BP4	45	5
1	BP4_MOD	0	18
1	BP5	0	6
1	BP5_STR	0	0
1	BP5_MOD	0	0
1	BP5_SUP	0	0
1	BP5_VSTR	0	0
1	BP7	0	2
1	BP7_STR	0	0
1	BP7_SUP(RNA)	0	1
1	BS1	0	0
1	BS1_SUP	0	0
1	BS2_SUP	0	1
1	BS3	0	0
1	BS3_SUP	0	4
2	PP3	7	3
2	PP3_MOD	3	0
2	PP4	0	1
2	PM2_SUP	45	0
2	PM3_SUP	1	0
2	PM4	2	0
2	PM5	1	0
2	PM5_SUP	1	0
2	PS3	0	1
2	PS3_SUP	3	0
2	PS4_MOD	0	0
2	PS4_SUP	20	0
2	PVS1_M(RNA)	0	1
2	PVS1_STR	1	0
2	BP1	0	0
2	BP1_STR	0	93
2	BP2	4	0
2	BP4	31	5
2	BP4_MOD	18	0
2	BP5	6	0
2	BP5_STR	0	1
2	BP5_MOD	0	4
2	BP5_SUP	0	6
2	BP5_VSTR	0	1
2	BP7	1	0
2	BP7_STR	0	1
2	BP7_SUP(RNA)	0	0
2	BS1	0	2
2	BS1_SUP	0	7
2	BS2_SUP	1	4
2	BS3	0	10
2	BS3_SUP	5	0
